# Supplementary material for: Gene name errors are widespread in the scientific literature
Source: Genome Biol. 2016 Aug 23;17(1):177. doi: 10.1186/s13059-016-1044-7 (PMC4994289; doi:10.1186/s13059-016-1044-7)
Supplement: Additional file 1: Table S1. — List of supplementary files containing Excel gene name errors from journals and Gene Expression Omnibus (GEO). (XLSX 81 kb) [file 13059_2016_1044_MOESM1_ESM.xlsx]

## Sheet: JournalArticles
Supplementary file URL	Example Gene Name Conversion	Journal	Year Published	Confirmed	Other accession numbers/identifying info	PubmedID
http://genesdev.cshlp.org/content/suppl/2005/12/29/20.2.174.DC1/PowersRankedDeletions.xls	2004-10-01	GenesDev	2005	Confirmed	Yes	16418483
http://genesdev.cshlp.org/content/suppl/2006/03/16/gad.377506.DC1/LegubeSuppTableS1.xls	2005-09-01	GenesDev	2006	Confirmed	Yes	16547175
http://genesdev.cshlp.org/content/suppl/2007/06/19/21.13.1653.DC1/EtchbergerSuppTable01A-ASE.xls	2007-04-01	GenesDev	2007	Confirmed	Yes	17606643
http://genesdev.cshlp.org/content/suppl/2007/06/19/21.13.1653.DC1/EtchbergerSuppTable01B-AFD.xls	2007-04-01	GenesDev	2007	Confirmed	Yes	17606643
http://genesdev.cshlp.org/content/suppl/2007/07/23/gad.1561707.DC1/HollenhorstTableS1.xls	CDK4-MARCH9	GenesDev	2007	FalsePositive	-	17652178
http://genesdev.cshlp.org/content/suppl/2007/10/31/gad.1600107.DC1/GeorletteSuppTableS1.xls	2010-09-03	GenesDev	2007	Confirmed	Yes	17978103
http://genesdev.cshlp.org/content/suppl/2008/01/16/22.3.303.DC1/RinnSuppTable2.xls	2007-03-09	GenesDev	2008	Confirmed	Yes	18245445
http://genesdev.cshlp.org/content/suppl/2008/03/03/22.6.746.DC1/ColeSuppTableS1.xls	2007-09-10	GenesDev	2008	Confirmed	No	18347094
http://genesdev.cshlp.org/content/suppl/2008/03/03/22.6.746.DC1/ColeSuppTableS2.xls	2007-09-01	GenesDev	2008	Confirmed	No	18347094
http://genesdev.cshlp.org/content/suppl/2008/03/03/22.6.746.DC1/ColeSuppTableS3.xls	2007-09-03	GenesDev	2008	Confirmed	No	18347094
http://genesdev.cshlp.org/content/suppl/2008/06/11/22.12.1662.DC1/WalkleySuppTable5.xls	2007-09-05	GenesDev	2008	Confirmed	No	18559481
http://genesdev.cshlp.org/content/suppl/2008/07/01/gad.1664408.DC1/ZhaoSuppTableS3.xls	CPEB3-MARCH5	GenesDev	2008	FalsePositive	-	18579750
http://genesdev.cshlp.org/content/suppl/2008/09/16/22.18.2550.DC1/ZhangSuppTableS1.xls	2007-09-11	GenesDev	2008	Confirmed	Yes	18794351
http://genesdev.cshlp.org/content/suppl/2008/12/15/22.24.3403.DC1/GuentherSuppTableS02.xls	2008-09-15	GenesDev	2008	Confirmed	Yes	19141473
http://genesdev.cshlp.org/content/suppl/2008/12/15/22.24.3403.DC1/GuentherSuppTableS03.xls	2008-09-02	GenesDev	2008	Confirmed	Yes	19141473
http://genesdev.cshlp.org/content/suppl/2009/02/27/gad.1760209.DC1/MishimaSupp_Target_List.xls	2008-09-02	GenesDev	2009	Confirmed	Yes	19240126
http://genesdev.cshlp.org/content/suppl/2009/05/20/23.11.1351.DC1/NiSuppTableS4.xls	2009-10-01	GenesDev	2009	Confirmed	Yes	19487574
http://genesdev.cshlp.org/content/suppl/2009/05/20/23.11.1351.DC1/NiSuppTableS6.xls	2009-10-01	GenesDev	2009	Confirmed	Yes	19487574
http://genesdev.cshlp.org/content/suppl/2009/06/11/gad.1806309.DC1/FancySuppTable2.xls	1/3/1900	GenesDev	2009	Confirmed	Yes	19515974
http://genesdev.cshlp.org/content/suppl/2009/11/03/23.21.2484.DC2/Bilodeau_Supp_Table_11.xls	2009-09-03	GenesDev	2009	Confirmed	Yes	19884255
http://genesdev.cshlp.org/content/suppl/2009/11/03/23.21.2484.DC2/Bilodeau_Supp_Table_8.xls	2009-09-03	GenesDev	2009	Confirmed	Yes	19884255
http://genesdev.cshlp.org/content/suppl/2009/11/03/23.21.2484.DC2/BilodeauSuppTable3.xls	2009-03-04	GenesDev	2009	Confirmed	Yes	19884255
http://genesdev.cshlp.org/content/suppl/2009/11/30/23.23.2711.DC1/HornerSuppTableS2.xls	B227-Feb	GenesDev	2009	Ambiguous	Yes	19952106
http://genesdev.cshlp.org/content/suppl/2009/11/30/23.23.2711.DC1/HornerSuppTableS4.xls	B227-Feb	GenesDev	2009	Ambiguous	Yes	19952106
http://genesdev.cshlp.org/content/suppl/2009/12/30/24.2.195.DC1/HansenSuppTable2.xls	2009-05-01	GenesDev	2009	Confirmed	Yes	20080955
http://genesdev.cshlp.org/content/suppl/2010/01/08/24.3.312.DC1/NiakanSuppTableS03.xls	2008-09-07	GenesDev	2010	Confirmed	Yes	20123909
http://genesdev.cshlp.org/content/suppl/2010/01/08/24.3.312.DC1/NiakanSuppTableS05.xls	2008-09-15	GenesDev	2010	Confirmed	Yes	20123909
http://genesdev.cshlp.org/content/suppl/2010/01/08/24.3.312.DC1/NiakanSuppTableS06.xls	2008-09-07	GenesDev	2010	Confirmed	Yes	20123909
http://genesdev.cshlp.org/content/suppl/2010/01/08/24.3.312.DC1/NiakanSuppTableS08.xls	2009-09-07	GenesDev	2010	Confirmed	Yes	20123909
http://genesdev.cshlp.org/content/suppl/2010/01/08/24.3.312.DC1/NiakanSuppTableS09.xls	2009-09-07	GenesDev	2010	Confirmed	Yes	20123909
http://genesdev.cshlp.org/content/suppl/2010/01/15/gad.1882610.DC1/WangSuppTable1.xls	2009-03-08	GenesDev	2010	Confirmed	Yes	20123895
http://genesdev.cshlp.org/content/suppl/2010/05/25/24.11.1106.DC1/LianSuppTableS1.xls	2009-03-03	GenesDev	2010	Confirmed	Yes	20516196
http://genesdev.cshlp.org/content/suppl/2010/05/25/24.11.1106.DC1/LianSuppTableS2.xls	2009-03-03	GenesDev	2010	Confirmed	Yes	20516196
http://genesdev.cshlp.org/content/suppl/2011/01/10/gad.607311.DC1/TeoSuppTable1.xls	2010-03-02	GenesDev	2011	Confirmed	Yes	21245162
http://genesdev.cshlp.org/content/suppl/2011/01/10/gad.607311.DC1/TeoSuppTable3.xls	2004-09-01	GenesDev	2011	Confirmed	Yes	21245162
http://genesdev.cshlp.org/content/suppl/2011/04/22/25.9.930.DC1/CastroSuppTableS7.xls	2003-02-28	GenesDev	2011	Confirmed	Yes	21536733
http://genesdev.cshlp.org/content/suppl/2012/01/26/gad.182121.111.DC1/Table_S4.xlsx	2011-03-03	GenesDev	2012	Confirmed	Yes	22302877
http://genesdev.cshlp.org/content/suppl/2012/03/05/26.5.474.DC1/Sadasivam_TableS2.xls	2010-09-01	GenesDev	2012	Confirmed	Yes	22391450
http://genesdev.cshlp.org/content/suppl/2012/04/05/gad.188094.112.DC1/Supplemental_table_3.xlsx	2010-09-11	GenesDev	2012	Confirmed	Yes	22499591
http://genesdev.cshlp.org/content/suppl/2012/05/14/26.10.1098.DC1/SuppDataFile.xls	2011-03-03	GenesDev	2012	Confirmed	Yes	22588721
http://genesdev.cshlp.org/content/suppl/2012/06/19/26.12.1364.DC1/TableS4_CHIP-seq_identified_genes.xlsx	2011-09-15	GenesDev	2012	Confirmed	Yes	22713873
http://genesdev.cshlp.org/content/suppl/2012/06/19/26.12.1364.DC1/TableS5_List_of_H3K27me3_enriched_genes_in_NS_shRNA_control_cells.xlsx	2012-09-04	GenesDev	2012	Confirmed	Yes	22713873
http://genesdev.cshlp.org/content/suppl/2012/06/19/26.12.1364.DC1/TableS6_H3K27me3_methylation_status_in_different_conditions.xlsx	2012-09-10	GenesDev	2012	Confirmed	Yes	22713873
http://genesdev.cshlp.org/content/suppl/2012/09/05/gad.192294.112.DC1/SuppTab1.xls	2016-09-01	GenesDev	2012	Confirmed	Yes	22972935
http://genesdev.cshlp.org/content/suppl/2012/11/30/gad.208926.112.DC1/Supplemental_Table_1.xls	2010-09-09	GenesDev	2012	Confirmed	Yes	23222102
http://genesdev.cshlp.org/content/suppl/2012/12/18/26.24.2802.DC1/TableS1.xlsx	2010-03-11	GenesDev	2012	Confirmed	Yes	23249739
http://genesdev.cshlp.org/content/suppl/2012/12/18/26.24.2802.DC1/TableS4.xlsx	2012-03-01	GenesDev	2012	Confirmed	Yes	23249739
http://genesdev.cshlp.org/content/suppl/2012/12/19/gad.206094.112.DC1/Supplemental_Table1.xls	2009-03-07	GenesDev	2012	Confirmed	Yes	23271347
http://genesdev.cshlp.org/content/suppl/2013/02/21/gad.207654.112.DC1/Supplemental_Table_S2.xls	2010-03-01	GenesDev	2013	Confirmed	Yes	23431030
http://genesdev.cshlp.org/content/suppl/2013/03/19/27.6.683.DC1/Supplemental_Table_S1.xls	2011-09-09	GenesDev	2013	Confirmed	Yes	23512661
http://genesdev.cshlp.org/content/suppl/2013/04/29/27.8.941.DC1/Supplemental_Table_S2.xlsx	2016-09-14	GenesDev	2013	Confirmed	No	23630078
http://genesdev.cshlp.org/content/suppl/2013/05/06/27.9.1016.DC1/Supplemental_Table3.xlsx	2016-03-02	GenesDev	2013	Confirmed	No	23651856
http://genesdev.cshlp.org/content/suppl/2013/08/20/27.16.1769.DC1/TableS1.xlsx	2001-03-01	GenesDev	2013	Confirmed	Yes	23964093
http://genesdev.cshlp.org/content/suppl/2013/09/24/27.18.1986.DC1/Supplemental_Table_S3.xlsx	2013-09-03	GenesDev	2013	Confirmed	No	24065766
http://genesdev.cshlp.org/content/suppl/2014/01/06/gad.230953.113.DC1/Rembold_Table_S1.xlsx	2005-09-01	GenesDev	2014	Confirmed	Yes	24402316
http://genesdev.cshlp.org/content/suppl/2014/01/06/gad.230953.113.DC1/Rembold_Table_S2.xlsx	2005-09-01	GenesDev	2014	Confirmed	Yes	24402316
http://genesdev.cshlp.org/content/suppl/2014/01/21/28.2.182.DC1/Supp_Table_2_ChIP_sequencing_targets.xls	2011-03-04	GenesDev	2014	Confirmed	No	24449271
http://genesdev.cshlp.org/content/suppl/2014/04/17/gad.237206.113.DC1/Supp_Table_4.xls	2011-09-02	GenesDev	2014	Confirmed	Yes	24788092
http://genesdev.cshlp.org/content/suppl/2014/06/17/28.12.1363.DC1/Supplemental_Table_2.xlsx	2014-09-08	GenesDev	2014	Confirmed	Yes	24939938
http://genesdev.cshlp.org/content/suppl/2014/06/17/28.12.1363.DC1/Supplemental_Table_3.xlsx	2014-09-09	GenesDev	2014	Confirmed	Yes	24939938
http://genesdev.cshlp.org/content/suppl/2014/08/21/gad.247940.114.DC1/Supplemental_Table_S5.xls	2013-09-11	GenesDev	2014	Confirmed	Yes	25170018
http://genesdev.cshlp.org/content/suppl/2014/08/27/gad.246272.114.DC1/Supp_Table3.xlsx	2012-09-09	GenesDev	2014	Confirmed	Yes	25189701
http://genesdev.cshlp.org/content/suppl/2014/10/15/28.20.2219.DC1/SuppTable2.xlsx	2014-09-02	GenesDev	2014	Confirmed	Yes	25319825
http://genesdev.cshlp.org/content/suppl/2014/12/29/29.1.1.DC1/Table_S1.xlsx	2014-03-04	GenesDev	2014	Confirmed	Yes	25561492
http://genesdev.cshlp.org/content/suppl/2015/01/15/29.2.129.DC1/Table_S1.xlsx	2005-09-01	GenesDev	2015	Confirmed	Yes	25593306
http://genesdev.cshlp.org/content/suppl/2015/03/03/29.5.501.DC1/Supp_TableS2.xlsx	2013-09-07	GenesDev	2015	Confirmed	Yes	25737280
http://genesdev.cshlp.org/content/suppl/2015/03/03/29.5.538.DC1/Supplemental_Table_3.xlsx	2014-03-04	GenesDev	2015	Confirmed	Yes	25737282
http://genesdev.cshlp.org/content/suppl/2015/03/10/gad.242842.114.DC1/Supp_Table1_TwistPeakLocation_hg18.xls	2014-09-09	GenesDev	2015	Confirmed	Yes	25762439
http://genesdev.cshlp.org/content/suppl/2015/03/27/gad.255984.114.DC1/Table_S4.xlsx	2003-03-01	GenesDev	2015	Confirmed	Yes	25805847
http://genesdev.cshlp.org/content/suppl/2015/04/30/29.9.948.DC1/SuppTable2_Genes_FPKM_list.xlsx	2015-03-11	GenesDev	2015	Confirmed	No	25934506
http://genesdev.cshlp.org/content/suppl/2015/06/10/29.11.1120.DC1/Table_S1_Genes_differentially_expressed_in_path_C4da_neurons.xlsx	2014-09-04	GenesDev	2015	Confirmed	Yes	26063572
http://genesdev.cshlp.org/content/suppl/2015/06/10/29.11.1136.DC1/TableS3.xlsx	2015-09-01	GenesDev	2015	Confirmed	Yes	26063573
http://genesdev.cshlp.org/content/suppl/2015/06/22/gad.262170.115.DC1/TableS1_Translocation_and_control_genes.xlsx	2015-09-09	GenesDev	2015	Confirmed	No	26104467
http://genesdev.cshlp.org/content/suppl/2015/06/24/29.12.1239.DC1/Table_S5.xlsx	2009-09-01	GenesDev	2015	Confirmed	Yes	26109048
http://genesdev.cshlp.org/content/suppl/2015/06/24/29.12.1239.DC1/Table_S7.xlsx	2002-03-01	GenesDev	2015	Confirmed	Yes	26109048
http://genesdev.cshlp.org/content/suppl/2015/06/24/29.12.1239.DC1/Table_S8.xlsx	2003-03-01	GenesDev	2015	Confirmed	Yes	26109048
http://genesdev.cshlp.org/content/suppl/2015/06/24/gad.265215.115.DC1/Supp_Table5.xls	2015-09-03	GenesDev	2015	Confirmed	No	26115953
http://genesdev.cshlp.org/content/suppl/2015/09/18/29.18.1897.DC1/SuppTable_1.xlsx	2003-03-01	GenesDev	2015	Confirmed	Yes	26385961
http://genesdev.cshlp.org/content/suppl/2015/11/19/gad.271783.115.DC1/SuppTable_S1.xls	2015-09-11	GenesDev	2015	Confirmed	Yes	26584619
http://genome.cshlp.org//content/suppl/2005/04/19/15.5.748.DC1/SupplementalTable1.xls	2004-09-02	GenomeRes	2005	Confirmed	Yes	15867436
http://genome.cshlp.org//content/suppl/2005/10/27/15.11.1584.DC1/Ge_supplemental_table2.xls	2005-06-01	GenomeRes	2005	Confirmed	Yes	16251468
http://genome.cshlp.org//content/suppl/2006/07/18/gr.5217506.DC1/Table_S2-adipose_sexually_dimorphic_genes.xls	2005-09-09	GenomeRes	2006	Confirmed	Yes	16825664
http://genome.cshlp.org//content/suppl/2006/07/18/gr.5217506.DC1/Table_S3-muscle_sexually_dimorphic_genes.xls	2005-09-09	GenomeRes	2006	Confirmed	Yes	16825664
http://genome.cshlp.org//content/suppl/2006/08/23/gr.4565806.DC1/supplemental_table_5.xls	2006-03-01	GenomeRes	2006	Confirmed	Yes	16902084
http://genome.cshlp.org//content/suppl/2006/10/23/gr.5520206.DC1/Jin_TableS1.xls	2006-09-04	GenomeRes	2006	Confirmed	Yes	17053090
http://genome.cshlp.org//content/suppl/2006/10/23/gr.5520206.DC1/Jin_TableS3.xls	2010-09-16	GenomeRes	2006	Confirmed	Yes	17053090
http://genome.cshlp.org//content/suppl/2007/02/01/gr.5799207.DC1/Supplemental_Table_1.xls	2006-09-08	GenomeRes	2007	Confirmed	Yes	17255552
http://genome.cshlp.org//content/suppl/2007/05/21/17.6.807.DC1/Jin_TableS1_OCT_SRY_targets.xls	2006-03-04	GenomeRes	2007	Confirmed	Yes	17567999
http://genome.cshlp.org//content/suppl/2008/03/18/gr.074609.107.DC1/Komashko_TableS4_Transitioning_RNAs.xls	2011-03-08	GenomeRes	2008	Confirmed	Yes	18347325
http://genome.cshlp.org//content/suppl/2008/03/18/gr.074609.107.DC1/Komashko_TableS7.xls	2007-09-06	GenomeRes	2008	Confirmed	Yes	18347325
http://genome.cshlp.org//content/suppl/2008/06/04/gr.075622.107.DC1/autism_no_x_summary.xls	2008-09-07	GenomeRes	2008	Confirmed	Yes	18417725
http://genome.cshlp.org//content/suppl/2008/06/04/gr.075622.107.DC1/autism_x_dom_rec_summary.xls	2008-09-07	GenomeRes	2008	Confirmed	Yes	18417725
http://genome.cshlp.org//content/suppl/2008/06/04/gr.075622.107.DC1/autism_x_rec_summary.xls	2008-09-07	GenomeRes	2008	Confirmed	Yes	18417725
http://genome.cshlp.org//content/suppl/2008/06/04/gr.075622.107.DC1/autism_x_summary.xls	2008-09-07	GenomeRes	2008	Confirmed	Yes	18417725
http://genome.cshlp.org//content/suppl/2008/06/04/gr.075622.107.DC1/bipolar_no_x_summary.xls	2008-09-07	GenomeRes	2008	Confirmed	Yes	18417725
http://genome.cshlp.org//content/suppl/2008/06/04/gr.075622.107.DC1/bipolar_x_summary.xls	2008-09-07	GenomeRes	2008	Confirmed	Yes	18417725
http://genome.cshlp.org//content/suppl/2008/06/04/gr.075622.107.DC1/schizophrenia_no_x_summary.xls	2008-09-07	GenomeRes	2008	Confirmed	Yes	18417725
http://genome.cshlp.org//content/suppl/2008/06/04/gr.075622.107.DC1/schizophrenia_x_summary.xls	2008-09-07	GenomeRes	2008	Confirmed	Yes	18417725
http://genome.cshlp.org//content/suppl/2009/01/07/gr.078352.108.DC1/Supplemental_Table_2.xls	2008-09-02	GenomeRes	2009	Confirmed	Yes	18799693
http://genome.cshlp.org//content/suppl/2009/04/03/gr.088336.108.DC1/Suppl1.xls	2009-09-03	GenomeRes	2009	Confirmed	Yes	19279335
http://genome.cshlp.org//content/suppl/2009/06/10/gr.086827.108.DC1/Supp_Table1.xls	2008-09-01	GenomeRes	2009	Confirmed	Yes	19439512
http://genome.cshlp.org//content/suppl/2009/06/26/gr.092197.109.DC1/Table_S31.Full_list_of_genes_containing_non-synonymous_SNPs.xls	2009-09-09	GenomeRes	2009	Confirmed	Yes	19470904
http://genome.cshlp.org//content/suppl/2009/10/23/gr.092114.109.DC1/Suppl._Table_S4_SMAD4_target_genes_and_ChIP-seq_verification.xls	2009-03-01	GenomeRes	2009	Confirmed	Yes	19926752
http://genome.cshlp.org//content/suppl/2009/11/23/gr.100289.109.DC1/Suppl._Data_2.xls	2008-09-05	GenomeRes	2009	Confirmed	Yes	20028698
http://genome.cshlp.org//content/suppl/2010/08/03/gr.110114.110.DC1/Supplementary_Table_5.xls	2003-09-01	GenomeRes	2010	Confirmed	No	20802089
http://genome.cshlp.org//content/suppl/2010/08/06/gr.109405.110.DC1/TableS4_FINAL.xls	2010-03-04	GenomeRes	2010	Confirmed	Yes	20693478
http://genome.cshlp.org//content/suppl/2010/08/18/gr.109389.110.DC1/Supplementary_Table1.xls	2011-09-01	GenomeRes	2010	Confirmed	No	20841431
http://genome.cshlp.org//content/suppl/2010/10/06/gr.112128.110.DC1/ST2.xls	2009-09-01	GenomeRes	2010	Confirmed	No	21045082
http://genome.cshlp.org//content/suppl/2010/12/20/gr.114587.110.DC1/Niu_Supplemental_File_S4.xls	2010-09-01	GenomeRes	2010	Confirmed	No	21177963
http://genome.cshlp.org//content/suppl/2011/12/07/gr.123109.111.DC1/Wang_Supplemental_Table_S1_R2.xls	2016-03-04	GenomeRes	2011	Confirmed	Yes	22156295
http://genome.cshlp.org//content/suppl/2012/02/01/gr.125187.111.DC1/Alisch_et_al_Sup_Table2.xls	2011-09-09	GenomeRes	2012	Confirmed	Yes	22300631
http://genome.cshlp.org//content/suppl/2012/02/06/gr.131037.111.DC1/Supp_Table_2.xlsx	2004-09-01	GenomeRes	2012	Confirmed	Yes	22406755
http://genome.cshlp.org//content/suppl/2012/02/07/gr.131169.111.DC1/Table_S1.xlsx	2011-09-11	GenomeRes	2012	Confirmed	Yes	22391556
http://genome.cshlp.org//content/suppl/2012/02/07/gr.131169.111.DC1/Table_S2.xlsx	2011-03-05	GenomeRes	2012	Confirmed	No	22391556
http://genome.cshlp.org//content/suppl/2012/02/07/gr.131169.111.DC1/Table_S7.xlsx	2011-03-05	GenomeRes	2012	Confirmed	No	22391556
http://genome.cshlp.org//content/suppl/2012/04/03/gr.128876.111.DC1/Table_S14.xlsx	2016-09-04	GenomeRes	2012	Confirmed	Yes	22472103
http://genome.cshlp.org//content/suppl/2012/06/13/gr.134312.111.DC1/Dataset1.xlsx	2011-03-07	GenomeRes	2012	Confirmed	Yes	22534399
http://genome.cshlp.org//content/suppl/2012/08/16/gr.139733.112.DC1/TableS4.xlsx	2012-03-01	GenomeRes	2012	Confirmed	Yes	22722342
http://genome.cshlp.org//content/suppl/2012/08/20/gr.128488.111.DC1/SupplementalData.xls	2012-09-12	GenomeRes	2012	Confirmed	Yes	22955139
http://genome.cshlp.org//content/suppl/2012/08/22/22.9.1668.DC1/Table_S2.xls	2010-09-15	GenomeRes	2012	Confirmed	Yes	22955979
http://genome.cshlp.org//content/suppl/2012/08/22/22.9.1798.DC1/TableS1.xls	SOX2-OCT4	GenomeRes	2012	FalsePositive	-	22955990
http://genome.cshlp.org//content/suppl/2012/09/14/gr.139717.112.DC1/Table_S4_Hb_genes.xlsx	2012-03-07	GenomeRes	2012	Confirmed	No	22759862
http://genome.cshlp.org//content/suppl/2012/09/17/gr.135707.111.DC1/Table_S3.xls	2001-09-01	GenomeRes	2012	Confirmed	Yes	22835905
http://genome.cshlp.org//content/suppl/2012/10/09/gr.145235.112.DC1/Supp_Table_1A.xlsx	2012-03-08	GenomeRes	2012	Confirmed	Yes	22968929
http://genome.cshlp.org//content/suppl/2012/10/09/gr.145235.112.DC1/Supp_Table_1B.xlsx	2012-03-01	GenomeRes	2012	Confirmed	Yes	22968929
http://genome.cshlp.org//content/suppl/2012/11/19/gr.141945.112.DC1/Supplemental_table_1.xlsx	2012-09-09	GenomeRes	2012	Confirmed	Yes	23080539
http://genome.cshlp.org//content/suppl/2012/11/19/gr.141945.112.DC1/Supplemental_table_2.xlsx	2012-09-14	GenomeRes	2012	Confirmed	Yes	23080539
http://genome.cshlp.org//content/suppl/2013/01/02/gr.147678.112.DC1/Supp_Table3.xlsx	2012-03-03	GenomeRes	2013	Confirmed	Yes	23233547
http://genome.cshlp.org//content/suppl/2013/02/04/gr.151464.112.DC1/Supplemental_Table_1.xlsx	2012-09-12	GenomeRes	2013	Confirmed	Yes	23382537
http://genome.cshlp.org//content/suppl/2013/02/05/gr.142521.112.DC1/Supplemental_Table_3.xlsx	2006-03-01	GenomeRes	2013	Confirmed	Yes	23345460
http://genome.cshlp.org//content/suppl/2013/02/14/gr.146399.112.DC1/Supp_Table_S3.xlsx	2011-09-06	GenomeRes	2013	Confirmed	Yes	23403033
http://genome.cshlp.org//content/suppl/2013/04/02/gr.150078.112.DC1/Supplemental_Table1.xls	2010-09-15	GenomeRes	2013	Confirmed	Yes	23539139
http://genome.cshlp.org//content/suppl/2013/04/02/gr.150078.112.DC1/Supplemental_Table2.xlsx	2013-09-01	GenomeRes	2013	Confirmed	No	23539139
http://genome.cshlp.org//content/suppl/2013/04/15/gr.149674.112.DC1/Zhang_ST-02_DE_dynamic_sites_and_nearest_gene.xlsx	2013-03-07	GenomeRes	2013	Confirmed	Yes	23547170
http://genome.cshlp.org//content/suppl/2013/04/25/gr.151571.112.DC1/Supplemental_Table_S1.xlsx	2013-09-01	GenomeRes	2013	Confirmed	Yes	23636945
http://genome.cshlp.org//content/suppl/2013/04/25/gr.151571.112.DC1/Supplemental_Table_S2.xlsx	2013-09-01	GenomeRes	2013	Confirmed	Yes	23636945
http://genome.cshlp.org//content/suppl/2013/04/25/gr.151571.112.DC1/Supplemental_Table_S3.xlsx	2013-10-01	GenomeRes	2013	Confirmed	Yes	23636945
http://genome.cshlp.org//content/suppl/2013/05/16/gr.150904.112.DC1/Supp_Table_S1.xls	2012-10-01	GenomeRes	2013	Confirmed	Yes	23636944
http://genome.cshlp.org//content/suppl/2013/07/22/gr.157354.113.DC1/SuppTable_S2_v5.xlsx	2012-09-01	GenomeRes	2013	Confirmed	Yes	23766421
http://genome.cshlp.org//content/suppl/2013/07/22/gr.157354.113.DC1/SuppTable_S3_v7.xlsx	2013-09-01	GenomeRes	2013	Confirmed	Yes	23766421
http://genome.cshlp.org//content/suppl/2013/07/22/gr.157354.113.DC1/SuppTable_S4_v7.xlsx	2013-03-09	GenomeRes	2013	Confirmed	Yes	23766421
http://genome.cshlp.org//content/suppl/2013/08/05/gr.148585.112.DC1/Supplemental_Table_2.xlsx	2013-09-08	GenomeRes	2013	Confirmed	Yes	23783272
http://genome.cshlp.org//content/suppl/2013/09/17/gr.151340.112.DC1/Supplemental_Table4.xls	2011-03-01	GenomeRes	2013	Confirmed	Yes	23940108
http://genome.cshlp.org//content/suppl/2013/11/04/gr.155192.113.DC1/Supplemental_Data_1.xls	2013-03-10	GenomeRes	2013	Confirmed	Yes	24092820
http://genome.cshlp.org//content/suppl/2013/11/04/gr.159483.113.DC1/Supplemental_Table_5.xls	2012-09-07	GenomeRes	2013	Confirmed	Yes	24131564
http://genome.cshlp.org//content/suppl/2013/11/18/gr.157743.113.DC1/Supplemental_Data3_DEgenes.xlsx	2013-09-11	GenomeRes	2013	Confirmed	Yes	24068705
http://genome.cshlp.org//content/suppl/2014/01/15/gr.156877.113.DC1/Supplemental_Table_S5.xls	2013-09-09	GenomeRes	2014	Confirmed	Yes	24402521
http://genome.cshlp.org//content/suppl/2014/04/16/gr.171405.113.DC1/Supplemental_Table1.xlsx	2013-03-07	GenomeRes	2014	Confirmed	Yes	24714810
http://genome.cshlp.org//content/suppl/2014/04/16/gr.171405.113.DC1/Supplemental_Table3.xlsx	2013-03-03	GenomeRes	2014	Confirmed	Yes	24714810
http://genome.cshlp.org//content/suppl/2014/04/16/gr.171405.113.DC1/Supplemental_Table5.xlsx	2013-03-08	GenomeRes	2014	Confirmed	Yes	24714810
http://genome.cshlp.org//content/suppl/2014/04/17/gr.166322.113.DC1/SuppTable3.xlsx	2014-09-07	GenomeRes	2014	Confirmed	Yes	24732588
http://genome.cshlp.org//content/suppl/2014/05/14/gr.163659.113.DC1/Supplemental_Table2.xlsx	2013-12-01	GenomeRes	2014	Confirmed	Yes	24823667
http://genome.cshlp.org//content/suppl/2014/05/21/gr.159384.113.DC1/Table_S15_splicing_events.xls	2016-09-04	GenomeRes	2014	Confirmed	Yes	24985915
http://genome.cshlp.org//content/suppl/2014/05/21/gr.168807.113.DC1/Supplemental_TableS5.xlsx	2013-09-01	GenomeRes	2014	Confirmed	Yes	24985916
http://genome.cshlp.org//content/suppl/2014/06/05/gr.164095.113.DC1/Supplemental_Table.S4.xlsx	2007-03-01	GenomeRes	2014	Confirmed	No	24904046
http://genome.cshlp.org//content/suppl/2014/06/26/gr.165845.113.DC1/Supplemental_TableS2.xlsx	2014-09-11	GenomeRes	2014	Confirmed	Yes	24963153
http://genome.cshlp.org//content/suppl/2014/06/26/gr.165845.113.DC1/Supplemental_TableS3.xlsx	2014-03-01	GenomeRes	2014	Confirmed	Yes	24963153
http://genome.cshlp.org//content/suppl/2014/09/17/gr.176933.114.DC1/Supplemental_Table_S3.xlsx	2009-09-01	GenomeRes	2014	Confirmed	Yes	25249537
http://genome.cshlp.org//content/suppl/2014/11/05/gr.169011.113.DC1/Supplemental_Table_10.xlsx	2001-08-01	GenomeRes	2014	Confirmed	Yes	25271306
http://genome.cshlp.org//content/suppl/2014/11/05/gr.169011.113.DC1/Supplemental_Table_11.xlsx	2001-08-01	GenomeRes	2014	Confirmed	Yes	25271306
http://genome.cshlp.org//content/suppl/2014/11/05/gr.169011.113.DC1/Supplemental_Table_14.xlsx	2001-08-01	GenomeRes	2014	Confirmed	Yes	25271306
http://genome.cshlp.org//content/suppl/2014/11/05/gr.169011.113.DC1/Supplemental_Table_15.xlsx	2003-08-01	GenomeRes	2014	Confirmed	Yes	25271306
http://genome.cshlp.org//content/suppl/2014/11/05/gr.169011.113.DC1/Supplemental_Table_16.xlsx	2001-08-01	GenomeRes	2014	Confirmed	Yes	25271306
http://genome.cshlp.org//content/suppl/2014/11/05/gr.169011.113.DC1/Supplemental_Table_17.xlsx	2001-08-01	GenomeRes	2014	Confirmed	Yes	25271306
http://genome.cshlp.org//content/suppl/2014/11/05/gr.169011.113.DC1/Supplemental_Table_18.xlsx	2003-08-01	GenomeRes	2014	Confirmed	Yes	25271306
http://genome.cshlp.org//content/suppl/2014/11/05/gr.169011.113.DC1/Supplemental_Table_19.xlsx	2001-08-01	GenomeRes	2014	Confirmed	Yes	25271306
http://genome.cshlp.org//content/suppl/2014/11/05/gr.169011.113.DC1/Supplemental_Table_22.xlsx	2001-08-01	GenomeRes	2014	Confirmed	Yes	25271306
http://genome.cshlp.org//content/suppl/2014/11/05/gr.169011.113.DC1/Supplemental_Table_23.xlsx	2001-08-01	GenomeRes	2014	Confirmed	Yes	25271306
http://genome.cshlp.org//content/suppl/2014/11/05/gr.169011.113.DC1/Supplemental_Table_24.xlsx	2014-09-01	GenomeRes	2014	Confirmed	Yes	25271306
http://genome.cshlp.org//content/suppl/2014/11/05/gr.169011.113.DC1/Supplemental_Table_25.xlsx	2015-09-01	GenomeRes	2014	Confirmed	Yes	25271306
http://genome.cshlp.org//content/suppl/2014/11/05/gr.169011.113.DC1/Supplemental_Table_2.xlsx	2009-09-01	GenomeRes	2014	Confirmed	Yes	25271306
http://genome.cshlp.org//content/suppl/2014/11/05/gr.169011.113.DC1/Supplemental_Table_3.xlsx	2002-08-01	GenomeRes	2014	Confirmed	Yes	25271306
http://genome.cshlp.org//content/suppl/2014/11/05/gr.169011.113.DC1/Supplemental_Table_4.xlsx	2011-03-01	GenomeRes	2014	Confirmed	Yes	25271306
http://genome.cshlp.org//content/suppl/2014/11/05/gr.169011.113.DC1/Supplemental_Table_5.xlsx	2009-03-01	GenomeRes	2014	Confirmed	Yes	25271306
http://genome.cshlp.org//content/suppl/2014/11/05/gr.169011.113.DC1/Supplemental_Table_8.xlsx	2002-08-01	GenomeRes	2014	Confirmed	Yes	25271306
http://genome.cshlp.org//content/suppl/2014/11/05/gr.169011.113.DC1/Supplemental_Table_9.xlsx	2002-08-01	GenomeRes	2014	Confirmed	Yes	25271306
http://genome.cshlp.org//content/suppl/2014/12/08/gr.177121.114.DC1/Table_S3B.xlsx	2014-03-01	GenomeRes	2014	Confirmed	Yes	25373142
http://genome.cshlp.org//content/suppl/2014/12/08/gr.177121.114.DC1/Table_S3D.xlsx	2014-03-01	GenomeRes	2014	Confirmed	Yes	25373142
http://genome.cshlp.org//content/suppl/2015/01/16/gr.180497.114.DC1/TableS9.xls	2014-10-01	GenomeRes	2015	Confirmed	Yes	25609572
http://genome.cshlp.org//content/suppl/2015/02/24/gr.184101.114.DC1/Table_S4.xls	2014-10-01	GenomeRes	2015	Confirmed	Yes	25644834
http://genome.cshlp.org//content/suppl/2015/04/07/gr.184390.114.DC1/Table_S2fullsize.xlsx	2014-03-07	GenomeRes	2015	Confirmed	Yes	25883322
http://genome.cshlp.org//content/suppl/2015/04/07/gr.184390.114.DC1/Table_S6.xlsx	2014-09-10	GenomeRes	2015	Confirmed	Yes	25883322
http://genome.cshlp.org//content/suppl/2015/04/16/gr.185793.114.DC1/Table_S3_-_RNA-seq.xlsx	2014-10-01	GenomeRes	2015	Confirmed	Yes	25800674
http://genome.cshlp.org//content/suppl/2015/06/03/gr.191601.115.DC1/Supplemental_File_S1.xlsx	2013-10-01	GenomeRes	2015	Confirmed	Yes	26122911
http://genome.cshlp.org//content/suppl/2015/06/03/gr.191601.115.DC1/Supplemental_File_S2.xlsx	2014-10-01	GenomeRes	2015	Confirmed	Yes	26122911
http://genome.cshlp.org//content/suppl/2015/06/03/gr.191601.115.DC1/Supplemental_File_S3.xlsx	2013-10-01	GenomeRes	2015	Confirmed	Yes	26122911
http://genome.cshlp.org//content/suppl/2015/07/16/gr.190926.115.DC1/Supplemental_Table_S4.xlsx	2001-03-01	GenomeRes	2015	Confirmed	No	26170447
http://genome.cshlp.org//content/suppl/2015/08/26/gr.182675.114.DC1/SuppTable_13_-_Processed_Introns_Data.xlsx	2014-09-01	GenomeRes	2015	Confirmed	Yes	26294687
http://genome.cshlp.org//content/suppl/2015/08/26/gr.182675.114.DC1/SuppTable_3_-_Processed_Data.xlsx	2014-09-01	GenomeRes	2015	Confirmed	No	26294687
http://genome.cshlp.org//content/suppl/2015/08/26/gr.182675.114.DC1/SuppTable_4_-_Mean_FC_Matrix.xlsx	2014-09-01	GenomeRes	2015	Confirmed	No	26294687
http://genome.cshlp.org//content/suppl/2015/10/02/gr.192005.115.DC1/TableS2_MTB_DMR.xlsx	2015-03-10	GenomeRes	2015	Confirmed	Yes	26392366
http://genome.cshlp.org//content/suppl/2015/10/02/gr.193748.115.DC1/Table_S2.xls	2015-03-01	GenomeRes	2015	Confirmed	Yes	26359231
http://genome.cshlp.org//content/suppl/2015/10/15/gr.195404.115.DC1/Supp_Table_S2.xlsx	2015-03-07	GenomeRes	2015	Confirmed	Yes	26486724
http://genome.cshlp.org//content/suppl/2015/10/15/gr.195404.115.DC1/Supp_Table_S3.xlsx	2015-03-08	GenomeRes	2015	Confirmed	Yes	26486724
http://rnajournal.cshlp.org//content/suppl/2009/12/23/rna.1905910.DC1/Supplemental_Table.xlsx	2008-12-01	RNA	2009	Confirmed	Yes	20042474
http://rnajournal.cshlp.org//content/suppl/2010/04/07/rna.2038810.DC1/YoonREVTableS2b.xls	2009-10-01	RNA	2010	Confirmed	Yes	20421314
http://rnajournal.cshlp.org//content/suppl/2010/10/26/rna.2123811.DC1/Supplemental_File_1_Smalheiser_revised.xls	2009-03-01	RNA	2010	Confirmed	Yes	21045079
http://rnajournal.cshlp.org//content/suppl/2012/03/01/rna.032243.112.DC1/Supplemental_Table_1.xls	2009-09-01	RNA	2012	Confirmed	Yes	22454538
http://rnajournal.cshlp.org//content/suppl/2012/03/01/rna.032243.112.DC1/Supplemental_Table_3.xlsx	2014-09-04	RNA	2012	Confirmed	Yes	22454538
http://rnajournal.cshlp.org//content/suppl/2012/12/05/rna.034926.112.DC1/SuppTable1.xls	2003-09-01	RNA	2012	Confirmed	Yes	23249749
http://rnajournal.cshlp.org//content/suppl/2013/03/01/rna.038042.112.DC1/Supplement_5-HepG2_K562_RNA-seq_AS_regions.xls	2012-02-02	RNA	2013	Confirmed	Yes	23474544
http://rnajournal.cshlp.org//content/suppl/2013/03/01/rna.038042.112.DC1/Supplement_6-U87MG_RNA-seq_AS_regions.xls	2012-02-01	RNA	2013	Confirmed	Yes	23474544
http://rnajournal.cshlp.org//content/suppl/2013/08/27/rna.038919.113.DC1/Table_S1.xlsx	2013-09-05	RNA	2013	Confirmed	Yes	24006466
http://rnajournal.cshlp.org//content/suppl/2014/05/06/rna.044578.114.DC1/Database_human_5UTR_PG4s_Long_central_loop.xlsx	2008-09-01	RNA	2014	Confirmed	Yes	24865610
http://rnajournal.cshlp.org//content/suppl/2014/05/06/rna.045005.114.DC1/Suppl_Table_2.xls	2013-03-07	RNA	2014	Confirmed	Yes	24860013
http://rnajournal.cshlp.org//content/suppl/2014/05/06/rna.045005.114.DC1/Suppl_Table_6.xlsx	2013-01-01	RNA	2014	Confirmed	Yes	24860013
http://rnajournal.cshlp.org//content/suppl/2014/08/08/rna.045104.114.DC1/TableS5.xls	2016-10-01	RNA	2014	Confirmed	Yes	25161313
http://rnajournal.cshlp.org//content/suppl/2015/03/12/rna.045542.114.DC1/Table_S2.xls	2013-03-06	RNA	2015	Confirmed	Yes	25805859
http://rnajournal.cshlp.org//content/suppl/2015/03/12/rna.045542.114.DC1/Table_S3.xls	2013-10-02	RNA	2015	Confirmed	No	25805859
http://rnajournal.cshlp.org//content/suppl/2015/06/19/rna.052324.115.DC1/Table_S4.xlsx	2001-12-01	RNA	2015	Confirmed	Yes	26150554
http://rnajournal.cshlp.org//content/suppl/2015/07/29/rna.049940.115.DC1/SuppTable1_RNA.xlsx	2016-09-01	RNA	2015	Confirmed	Yes	26249002
http://rnajournal.cshlp.org//content/suppl/2015/09/29/rna.052969.115.DC1/Table_S2.xlsx	2015-09-15	RNA	2015	Confirmed	Yes	26437669
http://rnajournal.cshlp.org//content/suppl/2015/09/29/rna.052969.115.DC1/Table_S3.xlsx	2015-09-06	RNA	2015	Confirmed	Yes	26437669
http://rnajournal.cshlp.org//content/suppl/2015/10/08/rna.053397.115.DC1/Table_S2.xlsx	2001-12-01	RNA	2015	Confirmed	Yes	26490224
http://bioinformatics.oxfordjournals.org///content/suppl/2011/02/22/btr099.DC1/Hub_component_info.xls	2010-10-01	Bioinformatics	2011	Confirmed	No	21367871
http://bioinformatics.oxfordjournals.org///content/suppl/2011/09/06/btr499.DC1/preparing_doxorubicin_data_for_wilcoxon_analysis.xlsx	2008-12-02	Bioinformatics	2011	Confirmed	Yes	21893519
http://bioinformatics.oxfordjournals.org///content/suppl/2013/07/31/btt445.DC1/fusion_candidates.xlsx	2013-09-06	Bioinformatics	2013	Confirmed	No	23956304
http://bioinformatics.oxfordjournals.org///content/suppl/2014/07/23/btu490.DC1/Table_S1.xlsx	2014-09-01	Bioinformatics	2014	Confirmed	No	25061067
http://bioinformatics.oxfordjournals.org///content/suppl/2014/09/05/btu603.DC1/Supplementary_Data_1.xlsx	2014-03-08	Bioinformatics	2014	Confirmed	No	25192743
http://bioinformatics.oxfordjournals.org///content/suppl/2014/09/05/btu603.DC1/Supplementary_Data_2.xlsx	2014-03-08	Bioinformatics	2014	Confirmed	No	25192743
http://bioinformatics.oxfordjournals.org///content/suppl/2014/09/05/btu603.DC1/Supplementary_Data_3.xlsx	2014-03-08	Bioinformatics	2014	Confirmed	No	25192743
http://bioinformatics.oxfordjournals.org///content/suppl/2014/09/05/btu603.DC1/Supplementary_Data_4.xlsx	2014-03-08	Bioinformatics	2014	Confirmed	No	25192743
http://bioinformatics.oxfordjournals.org///content/suppl/2014/09/05/btu603.DC1/Supplementary_Data_5.xlsx	2014-03-08	Bioinformatics	2014	Confirmed	No	25192743
http://bioinformatics.oxfordjournals.org///content/suppl/2014/09/05/btu603.DC1/Supplementary_Data_6.xlsx	2014-03-08	Bioinformatics	2014	Confirmed	No	25192743
http://bioinformatics.oxfordjournals.org///content/suppl/2014/11/14/btu759.DC1/variability-supp-table.xlsx	2014-02-02	Bioinformatics	2014	Confirmed	Yes	25398614
http://dnaresearch.oxfordjournals.org///content/suppl/2009/02/27/dsp003.DC1/dsp003_Table2.xls	2008-10-01	DNAresearch	2009	Confirmed	Yes	19261625
http://dnaresearch.oxfordjournals.org///content/suppl/2013/10/19/dst046.DC1/dst046supp_table1.xlsx	AtOCT1,	DNAresearch	2013	Confirmed	Yes	24212467
http://gbe.oxfordjournals.org///content/suppl/2012/04/04/evs039.DC1/GBE_supp_Tables.xlsx	2011-09-07	GenomeBiolEvol	2012	Confirmed	Yes	22511034
http://gbe.oxfordjournals.org///content/suppl/2014/10/09/evu226.DC1/TableS2.xlsx	2014-10-01	GenomeBiolEvol	2014	Confirmed	Yes	25316598
http://hmg.oxfordjournals.org///content/suppl/2007/11/12/ddm332.DC1/ddm332_Supp_Table_3.xls	2007-03-02	HumMolGenet	2007	Confirmed	Yes	18000027
http://hmg.oxfordjournals.org///content/suppl/2007/11/19/ddm341.DC1/hmg-2007-w-00782-File003.xls	2007-09-10	HumMolGenet	2007	Confirmed	Yes	18029387
http://hmg.oxfordjournals.org///content/suppl/2008/05/08/ddn148.DC1/ddn148supp_Table2.xls	2011-09-01	HumMolGenet	2008	Confirmed	Yes	18469339
http://hmg.oxfordjournals.org///content/suppl/2008/05/28/ddn159.DC1/ddn159_Table6.xls	2010-09-01	HumMolGenet	2008	Confirmed	Yes	18502785
http://hmg.oxfordjournals.org///content/suppl/2008/05/28/ddn159.DC1/ddn159_Table7.xls	2011-09-01	HumMolGenet	2008	Confirmed	Yes	18502785
http://hmg.oxfordjournals.org///content/suppl/2009/01/27/ddp047.DC1/ddp047_Table2.xls	2002-03-01	HumMolGenet	2009	Confirmed	Yes	19218269
http://hmg.oxfordjournals.org///content/suppl/2009/02/25/ddp089.DC1/ddp089_Table.xls	2008-09-09	HumMolGenet	2009	Confirmed	Yes	19270025
http://hmg.oxfordjournals.org///content/suppl/2009/11/23/ddp526.DC1/ddp526_supp_table_5.xls	2009-03-06	HumMolGenet	2009	Confirmed	Yes	19995791
http://hmg.oxfordjournals.org///content/suppl/2010/02/24/ddq090.DC1/ddq090_supp_table_2.xls	2006-03-01	HumMolGenet	2010	Confirmed	No	20190274
http://hmg.oxfordjournals.org///content/suppl/2010/07/27/ddq317.DC1/ddq317supp_Table.xls	2013-09-04	HumMolGenet	2010	Confirmed	No	20663924
http://hmg.oxfordjournals.org///content/suppl/2010/08/19/ddq351.DC1/ddq351supp_Table.xls	2008-09-03	HumMolGenet	2010	Confirmed	Yes	20724461
http://hmg.oxfordjournals.org///content/suppl/2010/11/15/ddq496.DC1/ddq496supp_table_5.xls	2008-03-07	HumMolGenet	2010	Confirmed	Yes	21078624
http://hmg.oxfordjournals.org///content/suppl/2011/05/12/ddr149.DC1/ddr149supp_table1.xls	2010-09-06	HumMolGenet	2011	Confirmed	Yes	21478499
http://hmg.oxfordjournals.org///content/suppl/2011/09/14/ddr422.DC1/ddr422supp_table1.xlsx	2011-09-07	HumMolGenet	2011	Confirmed	Yes	21920941
http://hmg.oxfordjournals.org///content/suppl/2011/09/17/ddr431.DC1/ddr431supp_table3.xlsx	2002-03-01	HumMolGenet	2011	Confirmed	Yes	21937587
http://hmg.oxfordjournals.org///content/suppl/2011/12/17/ddr599.DC1/ddr599supp_table3.xls	2011-09-03	HumMolGenet	2011	Confirmed	Yes	22186022
http://hmg.oxfordjournals.org///content/suppl/2011/12/17/ddr599.DC1/ddr599supp_table5.xls	2011-03-02	HumMolGenet	2011	Confirmed	No	22186022
http://hmg.oxfordjournals.org///content/suppl/2012/02/03/dds026.DC1/dds026supp_table2.xls	2001-12-01	HumMolGenet	2012	Confirmed	Yes	22307237
http://hmg.oxfordjournals.org///content/suppl/2012/04/24/dds168.DC1/dds168supp_table2.xls	2003-09-01	HumMolGenet	2012	Confirmed	Yes	22547223
http://hmg.oxfordjournals.org///content/suppl/2012/05/18/dds193.DC1/dds193supp_part1.xls	2010-09-11	HumMolGenet	2012	Confirmed	Yes	22619379
http://hmg.oxfordjournals.org///content/suppl/2012/05/18/dds193.DC1/dds193supp_part2.xls	2010-09-15	HumMolGenet	2012	Confirmed	Yes	22619379
http://hmg.oxfordjournals.org///content/suppl/2012/05/18/dds193.DC1/dds193supp_part4.xls	2010-03-11	HumMolGenet	2012	Confirmed	Yes	22619379
http://hmg.oxfordjournals.org///content/suppl/2012/05/18/dds193.DC1/dds193supp_part3.xls	2010-03-11	HumMolGenet	2012	Confirmed	Yes	22619379
http://hmg.oxfordjournals.org///content/suppl/2012/06/20/dds240.DC1/dds240supptable10.xlsx	2006-06-01	HumMolGenet	2012	Confirmed	No	22730494
http://hmg.oxfordjournals.org///content/suppl/2012/06/20/dds240.DC1/dds240supptable3.xlsx	2010-03-06	HumMolGenet	2012	Confirmed	No	22730494
http://hmg.oxfordjournals.org///content/suppl/2012/06/20/dds240.DC1/dds240supptable1.xlsx	2011-03-02	HumMolGenet	2012	Confirmed	Yes	22730494
http://hmg.oxfordjournals.org///content/suppl/2012/06/20/dds240.DC1/dds240supptable6.xlsx	2010-03-06	HumMolGenet	2012	Confirmed	No	22730494
http://hmg.oxfordjournals.org///content/suppl/2012/06/20/dds240.DC1/dds240supptable5.xlsx	2011-09-01	HumMolGenet	2012	Confirmed	No	22730494
http://hmg.oxfordjournals.org///content/suppl/2012/06/20/dds240.DC1/dds240supptable8.xlsx	2010-09-13	HumMolGenet	2012	Confirmed	No	22730494
http://hmg.oxfordjournals.org///content/suppl/2012/06/26/ddl013.DC2/TableS1.xls	2004-09-15	HumMolGenet	2012	Confirmed	Yes	16467349
http://hmg.oxfordjournals.org///content/suppl/2013/05/09/ddt206.DC1/ddt206supp_table1.xlsx	2006-02-28	HumMolGenet	2013	Confirmed	Yes	23666527
http://hmg.oxfordjournals.org///content/suppl/2013/05/09/ddt206.DC1/ddt206supp_table4.xlsx	2010-03-07	HumMolGenet	2013	Confirmed	Yes	23666527
http://hmg.oxfordjournals.org///content/suppl/2013/05/09/ddt206.DC1/ddt206supp_table2.xlsx	2010-09-15	HumMolGenet	2013	Confirmed	Yes	23666527
http://hmg.oxfordjournals.org///content/suppl/2013/07/26/ddt365.DC1/ddt365supp_table3.xlsx	2008-09-09	HumMolGenet	2013	Confirmed	Yes	23912340
http://hmg.oxfordjournals.org///content/suppl/2013/10/30/ddt512.DC1/ddt512supp_table14.xlsx	2012-03-04	HumMolGenet	2013	Confirmed	Yes	24179175
http://hmg.oxfordjournals.org///content/suppl/2013/10/30/ddt512.DC1/ddt512supp_table16.xlsx	2012-03-02	HumMolGenet	2013	Confirmed	Yes	24179175
http://hmg.oxfordjournals.org///content/suppl/2013/10/30/ddt512.DC1/ddt512supp_table9.xlsx	2012-09-11	HumMolGenet	2013	Confirmed	Yes	24179175
http://hmg.oxfordjournals.org///content/suppl/2013/10/30/ddt512.DC1/ddt512supp_table8.xlsx	2012-03-06	HumMolGenet	2013	Confirmed	Yes	24179175
http://hmg.oxfordjournals.org///content/suppl/2014/01/07/ddi345.DC2/ddi345Supp_Table_5.xls	2010-09-01	HumMolGenet	2014	Confirmed	Yes	16159889
http://hmg.oxfordjournals.org///content/suppl/2014/04/23/ddu190.DC1/ddu190supp_file10.xlsx	2013-03-07	HumMolGenet	2014	Confirmed	No	24760770
http://hmg.oxfordjournals.org///content/suppl/2014/04/23/ddu190.DC1/ddu190supp_file11.xlsx	9.33e+22	HumMolGenet	2014	Confirmed	Yes	24760770
http://hmg.oxfordjournals.org///content/suppl/2014/04/23/ddu190.DC1/ddu190supp_file12.xlsx	2013-03-01	HumMolGenet	2014	Confirmed	Yes	24760770
http://hmg.oxfordjournals.org///content/suppl/2014/04/23/ddu190.DC1/ddu190supp_file2.xlsx	2015-03-11	HumMolGenet	2014	Confirmed	Yes	24760770
http://hmg.oxfordjournals.org///content/suppl/2014/04/23/ddu190.DC1/ddu190supp_file6.xlsx	2011-03-02	HumMolGenet	2014	Confirmed	Yes	24760770
http://hmg.oxfordjournals.org///content/suppl/2014/04/23/ddu190.DC1/ddu190supp_file9.xlsx	2013-09-01	HumMolGenet	2014	Confirmed	Yes	24760770
http://hmg.oxfordjournals.org///content/suppl/2014/06/06/ddu228.DC1/ddu228supp_table1.xlsx	2013-09-02	HumMolGenet	2014	Confirmed	Yes	24907074
http://hmg.oxfordjournals.org///content/suppl/2014/10/27/ddu551.DC1/ddu551supp_table2.xlsx	2011-09-11	HumMolGenet	2014	Confirmed	Yes	25351596
http://hmg.oxfordjournals.org///content/suppl/2014/10/27/ddu551.DC1/ddu551supp_table3.xlsx	2011-03-03	HumMolGenet	2014	Confirmed	Yes	25351596
http://mbe.oxfordjournals.org///content/suppl/2007/11/12/msm247.DC1/mbe-06-0787-File003_msm247.xls	2006-12-01	MolBiolEvol	2007	Confirmed	Yes	17998255
http://mbe.oxfordjournals.org///content/suppl/2012/03/28/mss105.DC1/MSS105_MPR_data_table.xls	2012-09-14	MolBiolEvol	2012	Confirmed	Yes	22490822
http://mbe.oxfordjournals.org///content/suppl/2014/02/08/msu071.DC1/Table_S4.xls	2013-09-07	MolBiolEvol	2014	Confirmed	Yes	24509725
http://mbe.oxfordjournals.org///content/suppl/2014/02/08/msu071.DC1/Table_S1.xls	2016-09-04	MolBiolEvol	2014	Confirmed	Yes	24509725
http://mbe.oxfordjournals.org///content/suppl/2014/03/29/msu118.DC1/Table_S11.xlsx	2004-09-01	MolBiolEvol	2014	Confirmed	No	24694833
http://mbe.oxfordjournals.org///content/suppl/2014/03/29/msu118.DC1/Table_S10.xlsx	2004-09-01	MolBiolEvol	2014	Confirmed	No	24694833
http://mbe.oxfordjournals.org///content/suppl/2014/03/29/msu118.DC1/Table_S12.xlsx	2004-09-01	MolBiolEvol	2014	Confirmed	No	24694833
http://nar.oxfordjournals.org///content/suppl/2007/01/19/gkl1059.DC1/nar-02262-a-2006-File008.xls	2006-10-01	NucleicAcidsRes	2007	Confirmed	Yes	17158163
http://nar.oxfordjournals.org///content/suppl/2007/01/19/gkl1059.DC1/nar-02262-a-2006-File009.xls	2006-10-01	NucleicAcidsRes	2007	Confirmed	Yes	17158163
http://nar.oxfordjournals.org///content/suppl/2007/04/26/gkm027.DC1/nar-02679-t-2006-File003.xls	2006-09-04	NucleicAcidsRes	2007	Confirmed	Yes	17284453
http://nar.oxfordjournals.org///content/suppl/2007/04/26/gkm027.DC1/nar-02679-t-2006-File008.xls	2006-09-07	NucleicAcidsRes	2007	Confirmed	Yes	17284453
http://nar.oxfordjournals.org///content/suppl/2008/07/28/gkn511.DC1/nar-00740-f-2008-File014.xls	2006-03-01	NucleicAcidsRes	2008	Confirmed	Yes	18832370
http://nar.oxfordjournals.org///content/suppl/2008/10/04/gkn735.DC1/nar-01728-met-k-2008-File012.xls	2006-03-03	NucleicAcidsRes	2008	Confirmed	Yes	18940864
http://nar.oxfordjournals.org///content/suppl/2009/02/25/gkp146.DC1/nar-02514-s-2008-File009.xls	Columns A and E updated: SGD project. "Saccharomyces Genome Database" http://www.yeastgenome.org/ (12/03/07).	NucleicAcidsRes	2009	FalsePositive	-	19270062
http://nar.oxfordjournals.org///content/suppl/2009/04/09/gkp220.DC1/nar-02498-s-2008-File009.xls	2007-12-01	NucleicAcidsRes	2009	Confirmed	Yes	19359358
http://nar.oxfordjournals.org///content/suppl/2009/04/09/gkp220.DC1/nar-02498-s-2008-File013.xls	2008-12-02	NucleicAcidsRes	2009	Confirmed	Yes	19359358
http://nar.oxfordjournals.org///content/suppl/2009/06/14/gkp500.DC1/nar-00350-h-2009-File009.xls	2008-09-03	NucleicAcidsRes	2009	Confirmed	Yes	19528081
http://nar.oxfordjournals.org///content/suppl/2009/06/14/gkp500.DC1/nar-00350-h-2009-File010.xls	2008-09-09	NucleicAcidsRes	2009	Confirmed	Yes	19528081
http://nar.oxfordjournals.org///content/suppl/2009/09/01/gkp715.DC1/nar-01019-met-g-2009-File009.xls	2006-03-01	NucleicAcidsRes	2009	Confirmed	Yes	19734348
http://nar.oxfordjournals.org///content/suppl/2009/10/12/gkp823.DC1/nar-01190-x-2009-File009.xls	2009-09-09	NucleicAcidsRes	2009	Confirmed	Yes	19822575
http://nar.oxfordjournals.org///content/suppl/2009/11/19/gkp1028.DC1/nar-01007-a-2009-File012.xls	2006-03-01	NucleicAcidsRes	2009	Confirmed	Yes	19933264
http://nar.oxfordjournals.org///content/suppl/2010/02/16/gkq076.DC1/nar-02339-m-2009-File016.xls	2009-03-06	NucleicAcidsRes	2010	Confirmed	Yes	20156997
http://nar.oxfordjournals.org///content/suppl/2010/02/16/gkq076.DC1/nar-02339-m-2009-File018.xls	2009-03-06	NucleicAcidsRes	2010	Confirmed	Yes	20156997
http://nar.oxfordjournals.org///content/suppl/2010/04/26/gkq268.DC1/nar-02284-x-2009-File017.xls	2008-03-01	NucleicAcidsRes	2010	Confirmed	Yes	20421211
http://nar.oxfordjournals.org///content/suppl/2010/05/06/gkq346.DC1/nar-00002-x-2010-File015.xls	2009-03-06	NucleicAcidsRes	2010	Confirmed	Yes	20448023
http://nar.oxfordjournals.org///content/suppl/2010/05/17/gkq408.DC1/TableS1.xls	2009-03-10	NucleicAcidsRes	2010	Confirmed	Yes	20488869
http://nar.oxfordjournals.org///content/suppl/2010/06/09/gkq574.DC1/Supplementary_Data_Genes_Cogent_analysis.xls	2002-01-01	NucleicAcidsRes	2010	Confirmed	Yes	20621981
http://nar.oxfordjournals.org///content/suppl/2010/06/16/gkq585.DC1/Table_S1_Six1_ChIP-on-chip_data.xls	2009-09-11	NucleicAcidsRes	2010	Confirmed	Yes	20601407
http://nar.oxfordjournals.org///content/suppl/2010/08/31/gkq775.DC1/AdditionalDataFile4.xls	2010-05-02	NucleicAcidsRes	2010	Confirmed	Yes	20843783
http://nar.oxfordjournals.org///content/suppl/2010/11/04/gkq1158.DC1/Mercer_etal_Tables_S1-S9.xls	2007-09-01	NucleicAcidsRes	2010	Confirmed	No	21075793
http://nar.oxfordjournals.org///content/suppl/2011/02/21/gkr120.DC1/TableS4-NB2_5hmC_peak_table.xls	2011-09-09	NucleicAcidsRes	2011	Confirmed	No	21378125
http://nar.oxfordjournals.org///content/suppl/2011/03/21/gkr193.DC1/microarray.xls	2009-10-01	NucleicAcidsRes	2011	Confirmed	Yes	21511814
http://nar.oxfordjournals.org///content/suppl/2011/05/11/gkr407.DC1/Supplement3_Table_SM2_COSMOC_genes.xls	2010-09-02	NucleicAcidsRes	2011	Confirmed	No	21727090
http://nar.oxfordjournals.org///content/suppl/2011/05/11/gkr407.DC1/Supplement2_Table_SM1_COSMIC_mutations.xls	2010-03-05	NucleicAcidsRes	2011	Confirmed	Yes	21727090
http://nar.oxfordjournals.org///content/suppl/2011/05/16/gkr416.DC1/SuppTable3.xls	2001-09-01	NucleicAcidsRes	2011	Confirmed	Yes	21652639
http://nar.oxfordjournals.org///content/suppl/2011/06/12/gkr488.DC1/Table_S1_List_of_Nucleolin_target_mRNAs_by_microarray_analysis.xls	2016-03-02	NucleicAcidsRes	2011	Confirmed	Yes	21737422
http://nar.oxfordjournals.org///content/suppl/2011/08/10/gkr685.DC1/nar-01129-x-2011-File016.xls	2001-09-01	NucleicAcidsRes	2011	Confirmed	No	21911366
http://nar.oxfordjournals.org///content/suppl/2011/12/21/gkr1295.DC1/nar-02513-n-2011-File006.xls	2011-09-15	NucleicAcidsRes	2011	Confirmed	Yes	22241771
http://nar.oxfordjournals.org///content/suppl/2012/01/24/gks066.DC1/nar-02967-x-2011-File010.xls	2009-09-01	NucleicAcidsRes	2012	Confirmed	Yes	22323521
http://nar.oxfordjournals.org///content/suppl/2012/07/30/gks759.DC1/nar-01409-2012-File009.xlsx	2012-09-10	NucleicAcidsRes	2012	Confirmed	Yes	22904063
http://nar.oxfordjournals.org///content/suppl/2012/10/10/gks762.DC1/nar-00970-r-2012-File009.xls	2003-09-01	NucleicAcidsRes	2012	Confirmed	Yes	22904092
http://nar.oxfordjournals.org///content/suppl/2012/10/11/gks1032.DC1/nar-01692-x-2012-File011.xlsx	2003-09-01	NucleicAcidsRes	2012	Confirmed	Yes	23125361
http://nar.oxfordjournals.org///content/suppl/2012/11/23/gks1136.DC1/nar-01752-v-2012-File014.xls	2001-01-01	NucleicAcidsRes	2012	Confirmed	Yes	23180766
http://nar.oxfordjournals.org///content/suppl/2012/11/26/gks1300.DC1/nar-02659-x-2012-File012.xlsx	2009-09-01	NucleicAcidsRes	2012	Confirmed	Yes	23295670
http://nar.oxfordjournals.org///content/suppl/2012/12/21/gks1472.DC1/nar-02877-x-2012-File009.xlsx	2012-09-02	NucleicAcidsRes	2012	Confirmed	Yes	23325844
http://nar.oxfordjournals.org///content/suppl/2012/12/26/gks829.DC1/nar-02880-met-k-2011-File009.xls	2012-09-09	NucleicAcidsRes	2012	Confirmed	Yes	22941633
http://nar.oxfordjournals.org///content/suppl/2013/02/13/gkt088.DC1/nar-03313-x-2012-File012.xlsx	2001-09-01	NucleicAcidsRes	2013	Confirmed	Yes	23408857
http://nar.oxfordjournals.org///content/suppl/2013/02/13/gkt088.DC1/nar-03313-x-2012-File013.xlsx	2010-09-01	NucleicAcidsRes	2013	Confirmed	Yes	23408857
http://nar.oxfordjournals.org///content/suppl/2013/02/27/gkt178.DC1/nar-00084-n-2013-File009.xlsx	2012-09-02	NucleicAcidsRes	2013	Confirmed	Yes	23519614
http://nar.oxfordjournals.org///content/suppl/2013/02/27/gkt178.DC1/nar-00084-n-2013-File011.xlsx	2012-09-02	NucleicAcidsRes	2013	Confirmed	Yes	23519614
http://nar.oxfordjournals.org///content/suppl/2013/02/27/gkt178.DC1/nar-00084-n-2013-File012.xls	2013-09-11	NucleicAcidsRes	2013	Confirmed	Yes	23519614
http://nar.oxfordjournals.org///content/suppl/2013/03/01/gkt188.DC1/nar-02767-x-2012-File010.xlsx	2012-09-15	NucleicAcidsRes	2013	Confirmed	Yes	23525463
http://nar.oxfordjournals.org///content/suppl/2013/03/23/gkt232.DC1/nar-00223-x-2013-File008.xlsx	2002-03-01	NucleicAcidsRes	2013	Confirmed	No	23598998
http://nar.oxfordjournals.org///content/suppl/2013/03/23/gkt245.DC1/nar-00180-x-2013-File012.xlsx	2008-03-01	NucleicAcidsRes	2013	Confirmed	Yes	23580553
http://nar.oxfordjournals.org///content/suppl/2013/03/27/gkt230.DC1/nar-01911-met-h-2012-File009.xlsx	2013-03-09	NucleicAcidsRes	2013	Confirmed	Yes	23589626
http://nar.oxfordjournals.org///content/suppl/2013/06/17/gkt585.DC1/nar-00881-a-2013-File010.xlsx	2009-09-01	NucleicAcidsRes	2013	Confirmed	Yes	23828042
http://nar.oxfordjournals.org///content/suppl/2013/07/28/gkt715.DC1/nar-01224-d-2013-File010.xlsx	2016-10-01	NucleicAcidsRes	2013	Confirmed	Yes	23935119
http://nar.oxfordjournals.org///content/suppl/2013/08/29/gkt824.DC1/nar-01527-v-2013-File008.xlsx	2016-09-11	NucleicAcidsRes	2013	Confirmed	No	24038357
http://nar.oxfordjournals.org///content/suppl/2013/09/28/gkt895.DC1/nar-00984-f-2013-File010.xlsx	2010-09-01	NucleicAcidsRes	2013	Confirmed	Yes	24106088
http://nar.oxfordjournals.org///content/suppl/2013/09/28/gkt895.DC1/nar-00984-f-2013-File011.xlsx	2010-09-01	NucleicAcidsRes	2013	Confirmed	Yes	24106088
http://nar.oxfordjournals.org///content/suppl/2013/10/29/gkt1090.DC1/nar-02728-v-2013-File003.xlsx	2012-09-11	NucleicAcidsRes	2013	Confirmed	Yes	24214992
http://nar.oxfordjournals.org///content/suppl/2013/12/24/gkt1338.DC1/nar-03198-2013-File003.xls	2013-03-07	NucleicAcidsRes	2013	Confirmed	Yes	24369421
http://nar.oxfordjournals.org///content/suppl/2013/12/24/gkt1338.DC1/nar-03198-2013-File004.xls	2013-03-06	NucleicAcidsRes	2013	Confirmed	Yes	24369421
http://nar.oxfordjournals.org///content/suppl/2013/12/25/gkt1351.DC1/nar-02408-x-2013-File010.xls	2002-09-01	NucleicAcidsRes	2013	Confirmed	Yes	24371281
http://nar.oxfordjournals.org///content/suppl/2014/03/08/gku182.DC1/nar-03694-met-n-2013-File017.xlsx	2014-03-09	NucleicAcidsRes	2014	Confirmed	No	24609385
http://nar.oxfordjournals.org///content/suppl/2014/04/25/gku326.DC1/nar-03611-m-2013-File011.xlsx	2009-03-11	NucleicAcidsRes	2014	Confirmed	No	24771338
http://nar.oxfordjournals.org///content/suppl/2014/04/29/gku282.DC1/nar-00250-met-k-2014-File008.xls	2013-09-05	NucleicAcidsRes	2014	Confirmed	No	24782526
http://nar.oxfordjournals.org///content/suppl/2014/05/23/gku430.DC1/nar-00401-v-2014-File003.xlsx	2012-03-06	NucleicAcidsRes	2014	Confirmed	Yes	24860167
http://nar.oxfordjournals.org///content/suppl/2014/05/23/gku430.DC1/nar-00401-v-2014-File004.xlsx	2009-09-15	NucleicAcidsRes	2014	Confirmed	Yes	24860167
http://nar.oxfordjournals.org///content/suppl/2014/05/26/gku415.DC1/Table_S5.xls	2012-09-09	NucleicAcidsRes	2014	Confirmed	Yes	24861619
http://nar.oxfordjournals.org///content/suppl/2014/06/06/gku506.DC1/nar-00783-y-2014-File012.xlsx	2013-03-02	NucleicAcidsRes	2014	Confirmed	No	24906885
http://nar.oxfordjournals.org///content/suppl/2014/06/27/gku306.DC1/nar-00120-n-2014-File009.xlsx	2014-03-04	NucleicAcidsRes	2014	Confirmed	Yes	24972830
http://nar.oxfordjournals.org///content/suppl/2014/07/22/gku661.DC1/nar-01175-h-2014-File010.xlsx	2011-09-01	NucleicAcidsRes	2014	Confirmed	Yes	25056316
http://nar.oxfordjournals.org///content/suppl/2014/07/22/gku661.DC1/nar-01175-h-2014-File011.xlsx	2001-03-01	NucleicAcidsRes	2014	Confirmed	Yes	25056316
http://nar.oxfordjournals.org///content/suppl/2014/11/20/gku1186.DC1/nar-00699-x-2014-File011.xlsx	2013-09-09	NucleicAcidsRes	2014	Confirmed	Yes	25414359
http://nar.oxfordjournals.org///content/suppl/2014/11/20/gku1186.DC1/nar-00699-x-2014-File012.xlsx	2013-03-03	NucleicAcidsRes	2014	Confirmed	No	25414359
http://nar.oxfordjournals.org///content/suppl/2014/12/24/gku1340.DC1/nar-00947-x-2014-File012.xls	2014-03-07	NucleicAcidsRes	2014	Confirmed	Yes	25539926
http://nar.oxfordjournals.org///content/suppl/2015/01/07/gku1373.DC1/nar-01303-m-2014-File011.xlsx	2013-03-01	NucleicAcidsRes	2015	Confirmed	Yes	25567984
http://nar.oxfordjournals.org///content/suppl/2015/01/08/gku1382.DC1/nar-01598-m-2014-File016.xlsx	2013-10-06	NucleicAcidsRes	2015	Confirmed	Yes	25578968
http://nar.oxfordjournals.org///content/suppl/2015/01/08/gku1393.DC1/nar-02721-met-f-2014-File009.xlsx	2014-09-14	NucleicAcidsRes	2015	Confirmed	No	25572314
http://nar.oxfordjournals.org///content/suppl/2015/01/29/gku1377.DC1/nar-03126-x-2014-File010.xlsx	2014-09-04	NucleicAcidsRes	2015	Confirmed	Yes	25634895
http://nar.oxfordjournals.org///content/suppl/2015/02/07/gkv089.DC1/nar-02307-m-2014-File004.xlsx	2012-03-03	NucleicAcidsRes	2015	Confirmed	Yes	25662603
http://nar.oxfordjournals.org///content/suppl/2015/02/26/gkv148.DC1/nar-00185-d-2015-File016.xlsx	2015-09-15	NucleicAcidsRes	2015	Confirmed	No	25722371
http://nar.oxfordjournals.org///content/suppl/2015/02/26/gkv148.DC1/nar-00185-d-2015-File017.xlsx	2015-09-08	NucleicAcidsRes	2015	Confirmed	No	25722371
http://nar.oxfordjournals.org///content/suppl/2015/02/26/gkv148.DC1/nar-00185-d-2015-File018.xlsx	2015-09-10	NucleicAcidsRes	2015	Confirmed	No	25722371
http://nar.oxfordjournals.org///content/suppl/2015/02/26/gkv148.DC1/nar-00185-d-2015-File019.xlsx	2015-09-15	NucleicAcidsRes	2015	Confirmed	No	25722371
http://nar.oxfordjournals.org///content/suppl/2015/05/07/gkv411.DC1/nar-00147-met-n-2015-File009.xlsx	2014-09-08	NucleicAcidsRes	2015	Confirmed	Yes	25953852
http://nar.oxfordjournals.org///content/suppl/2015/05/07/gkv411.DC1/nar-00147-met-n-2015-File008.xls	2014-09-08	NucleicAcidsRes	2015	Confirmed	Yes	25953852
http://nar.oxfordjournals.org///content/suppl/2015/05/07/gkv411.DC1/nar-00147-met-n-2015-File010.xlsx	2014-09-11	NucleicAcidsRes	2015	Confirmed	Yes	25953852
http://nar.oxfordjournals.org///content/suppl/2015/05/07/gkv411.DC1/nar-00147-met-n-2015-File011.xlsx	2014-09-02	NucleicAcidsRes	2015	Confirmed	Yes	25953852
http://nar.oxfordjournals.org///content/suppl/2015/06/11/gkv580.DC1/nar-01136-n-2015-File004.xlsx	2015-03-07	NucleicAcidsRes	2015	Confirmed	Yes	26068475
http://nar.oxfordjournals.org///content/suppl/2015/06/27/gkv608.DC1/nar-00656-h-2015-File011.xls	2015-03-10	NucleicAcidsRes	2015	Confirmed	Yes	26117540
http://nar.oxfordjournals.org///content/suppl/2015/07/06/gkv688.DC1/nar-00504-v-2015-File005.xlsx	2015-03-10	NucleicAcidsRes	2015	Confirmed	Yes	26150426
http://nar.oxfordjournals.org///content/suppl/2015/07/06/gkv688.DC1/nar-00504-v-2015-File004.xlsx	2014-09-11	NucleicAcidsRes	2015	Confirmed	Yes	26150426
http://nar.oxfordjournals.org///content/suppl/2015/08/10/gkv816.DC1/nar-01883-a-2015-File009.xlsx	2013-09-06	NucleicAcidsRes	2015	Confirmed	No	26261210
http://nar.oxfordjournals.org///content/suppl/2015/10/15/gkv1056.DC1/nar-02858-z-2015-File009.xlsx	2013-03-08	NucleicAcidsRes	2015	Confirmed	No	26476451
https://static-content.springer.com/esm/art%3A10.1186%2F1471-2105-10-215/MediaObjects/12859_2008_2945_MOESM2_ESM.xls	2016-03-01	BMCBioinformatics	2009	Confirmed	Yes	19602281
https://static-content.springer.com/esm/art%3A10.1186%2F1471-2105-10-348/MediaObjects/12859_2009_3078_MOESM7_ESM.XLS	2009-09-05	BMCBioinformatics	2009	Confirmed	No	19852797
https://static-content.springer.com/esm/art%3A10.1186%2F1471-2105-10-348/MediaObjects/12859_2009_3078_MOESM8_ESM.XLS	2009-09-15	BMCBioinformatics	2009	Confirmed	No	19852797
https://static-content.springer.com/esm/art%3A10.1186%2F1471-2105-10-433/MediaObjects/12859_2009_3163_MOESM1_ESM.XLS	6.03e+24	BMCBioinformatics	2009	Confirmed	Yes	20021670
https://static-content.springer.com/esm/art%3A10.1186%2F1471-2105-11-279/MediaObjects/12859_2009_3736_MOESM1_ESM.XLS	2009-03-08	BMCBioinformatics	2010	Confirmed	Yes	20500897
https://static-content.springer.com/esm/art%3A10.1186%2F1471-2105-11-36/MediaObjects/12859_2009_3493_MOESM1_ESM.XLS	2008-09-06	BMCBioinformatics	2010	Confirmed	Yes	20085646
https://static-content.springer.com/esm/art%3A10.1186%2F1471-2105-11-497/MediaObjects/12859_2010_4080_MOESM3_ESM.XLS	2010-09-08	BMCBioinformatics	2010	Confirmed	Yes	20925918
https://static-content.springer.com/esm/art%3A10.1186%2F1471-2105-11-S11-S1/MediaObjects/12859_2010_4289_MOESM5_ESM.xlsx	9130000000000000	BMCBioinformatics	2010	Confirmed	Yes	21172044
https://static-content.springer.com/esm/art%3A10.1186%2F1471-2105-11-S11-S1/MediaObjects/12859_2010_4289_MOESM4_ESM.xlsx	2009-09-07	BMCBioinformatics	2010	Confirmed	Yes	21172044
https://static-content.springer.com/esm/art%3A10.1186%2F1471-2105-12-296/MediaObjects/12859_2011_4713_MOESM2_ESM.XLS	2003-03-01	BMCBioinformatics	2011	Confirmed	No	21777411
https://static-content.springer.com/esm/art%3A10.1186%2F1471-2105-12-315/MediaObjects/12859_2010_4735_MOESM7_ESM.XLS	2010-03-08	BMCBioinformatics	2011	Confirmed	Yes	21806838
https://static-content.springer.com/esm/art%3A10.1186%2F1471-2105-12-357/MediaObjects/12859_2011_4776_MOESM3_ESM.XLS	2011-12-01	BMCBioinformatics	2011	Confirmed	No	21880147
https://static-content.springer.com/esm/art%3A10.1186%2F1471-2105-12-438/MediaObjects/12859_2011_4982_MOESM4_ESM.XLSX	2011-09-04	BMCBioinformatics	2011	Confirmed	Yes	22078224
https://static-content.springer.com/esm/art%3A10.1186%2F1471-2105-14-108/MediaObjects/12859_2012_5933_MOESM5_ESM.xls	2012-10-01	BMCBioinformatics	2013	Confirmed	Yes	23522376
https://static-content.springer.com/esm/art%3A10.1186%2F1471-2105-15-332/MediaObjects/12859_2014_6666_MOESM3_ESM.xlsx	2013-09-08	BMCBioinformatics	2014	Confirmed	Yes	25322818
https://static-content.springer.com/esm/art%3A10.1186%2F1471-2105-15-336/MediaObjects/12859_2014_6643_MOESM3_ESM.xlsx	2013-09-05	BMCBioinformatics	2014	Confirmed	No	25281301
https://static-content.springer.com/esm/art%3A10.1186%2F1471-2105-7-328/MediaObjects/12859_2006_1067_MOESM2_ESM.xls	2005-09-04	BMCBioinformatics	2006	Confirmed	Yes	16817968
https://static-content.springer.com/esm/art%3A10.1186%2F1471-2105-7-328/MediaObjects/12859_2006_1067_MOESM4_ESM.xls	2005-09-15	BMCBioinformatics	2006	Confirmed	Yes	16817968
https://static-content.springer.com/esm/art%3A10.1186%2F1471-2105-8-276/MediaObjects/12859_2007_1648_MOESM1_ESM.xls	2016-09-15	BMCBioinformatics	2007	Confirmed	Yes	17663786
https://static-content.springer.com/esm/art%3A10.1186%2F1471-2105-8-276/MediaObjects/12859_2007_1648_MOESM3_ESM.xls	2016-09-11	BMCBioinformatics	2007	Confirmed	Yes	17663786
https://static-content.springer.com/esm/art%3A10.1186%2F1471-2105-9-463/MediaObjects/12859_2008_2448_MOESM1_ESM.xls	2008-09-01	BMCBioinformatics	2008	Confirmed	Yes	18959798
https://static-content.springer.com/esm/art%3A10.1186%2F1471-2105-9-463/MediaObjects/12859_2008_2448_MOESM6_ESM.xls	2008-04-01	BMCBioinformatics	2008	Confirmed	No	18959798
https://static-content.springer.com/esm/art%3A10.1186%2F1471-2105-9-490/MediaObjects/12859_2008_2475_MOESM6_ESM.xls	2007-09-01	BMCBioinformatics	2008	Confirmed	Yes	19032745
https://static-content.springer.com/esm/art%3A10.1186%2Fs12859-015-0463-x/MediaObjects/12859_2015_463_MOESM1_ESM.xls	2014-03-01	BMCBioinformatics	2015	Confirmed	No	25881029
https://static-content.springer.com/esm/art%3A10.1186%2Fs12859-015-0555-7/MediaObjects/12859_2015_555_MOESM3_ESM.xlsx	2009-09-01	BMCBioinformatics	2015	Confirmed	No	25903787
https://static-content.springer.com/esm/art%3A10.1186%2Fs12859-015-0591-3/MediaObjects/12859_2015_591_MOESM3_ESM.xlsx	2015-09-02	BMCBioinformatics	2015	Confirmed	No	25947063
https://static-content.springer.com/esm/art%3A10.1186%2F1471-2164-11-205/MediaObjects/12864_2009_2799_MOESM7_ESM.XLS	2009-03-06	BMCGenomics	2010	Confirmed	Yes	20346121
https://static-content.springer.com/esm/art%3A10.1186%2F1471-2164-11-232/MediaObjects/12864_2009_2826_MOESM5_ESM.XLSX	2009-09-10	BMCGenomics	2010	Confirmed	Yes	20377913
https://static-content.springer.com/esm/art%3A10.1186%2F1471-2164-11-256/MediaObjects/12864_2009_2850_MOESM2_ESM.XLS	2011-03-01	BMCGenomics	2010	Confirmed	Yes	20406497
https://static-content.springer.com/esm/art%3A10.1186%2F1471-2164-11-263/MediaObjects/12864_2009_2857_MOESM1_ESM.XLS	2009-03-11	BMCGenomics	2010	Confirmed	Yes	20420666
https://static-content.springer.com/esm/art%3A10.1186%2F1471-2164-11-288/MediaObjects/12864_2009_2882_MOESM10_ESM.XLS	2009-09-15	BMCGenomics	2010	Confirmed	Yes	20459673
https://static-content.springer.com/esm/art%3A10.1186%2F1471-2164-11-331/MediaObjects/12864_2009_2925_MOESM2_ESM.XLS	2007-09-09	BMCGenomics	2010	Confirmed	Yes	20504330
https://static-content.springer.com/esm/art%3A10.1186%2F1471-2164-11-348/MediaObjects/12864_2009_2942_MOESM2_ESM.XLSX	2010-10-01	BMCGenomics	2010	Confirmed	No	20515496
https://static-content.springer.com/esm/art%3A10.1186%2F1471-2164-11-348/MediaObjects/12864_2009_2942_MOESM1_ESM.XLSX	2010-09-03	BMCGenomics	2010	Confirmed	Yes	20515496
https://static-content.springer.com/esm/art%3A10.1186%2F1471-2164-11-451/MediaObjects/12864_2009_3045_MOESM1_ESM.XLS	2009-03-07	BMCGenomics	2010	Confirmed	Yes	20659319
https://static-content.springer.com/esm/art%3A10.1186%2F1471-2164-11-472/MediaObjects/12864_2010_3066_MOESM1_ESM.XLS	2010-09-15	BMCGenomics	2010	Confirmed	Yes	20707909
https://static-content.springer.com/esm/art%3A10.1186%2F1471-2164-11-476/MediaObjects/12864_2010_3070_MOESM3_ESM.XLS	2011-12-01	BMCGenomics	2010	Confirmed	Yes	20716350
https://static-content.springer.com/esm/art%3A10.1186%2F1471-2164-11-481/MediaObjects/12864_2010_3075_MOESM3_ESM.XLS	2010-09-04	BMCGenomics	2010	Confirmed	Yes	20723256
https://static-content.springer.com/esm/art%3A10.1186%2F1471-2164-11-496/MediaObjects/12864_2010_3090_MOESM2_ESM.XLSX	2009-09-09	BMCGenomics	2010	Confirmed	No	20840771
https://static-content.springer.com/esm/art%3A10.1186%2F1471-2164-11-530/MediaObjects/12864_2010_3124_MOESM3_ESM.XLS	2010-09-01	BMCGenomics	2010	Confirmed	Yes	20920259
https://static-content.springer.com/esm/art%3A10.1186%2F1471-2164-11-530/MediaObjects/12864_2010_3124_MOESM6_ESM.XLS	2002-09-01	BMCGenomics	2010	Confirmed	Yes	20920259
https://static-content.springer.com/esm/art%3A10.1186%2F1471-2164-11-534/MediaObjects/12864_2010_3231_MOESM1_ESM.XLS	2001-01-01	BMCGenomics	2010	Confirmed	No	20920313
https://static-content.springer.com/esm/art%3A10.1186%2F1471-2164-11-557/MediaObjects/12864_2010_3254_MOESM1_ESM.XLS	2010-09-01	BMCGenomics	2010	Confirmed	Yes	20937113
https://static-content.springer.com/esm/art%3A10.1186%2F1471-2164-11-638/MediaObjects/12864_2010_3335_MOESM4_ESM.XLS	2009-09-11	BMCGenomics	2010	Confirmed	Yes	21080971
https://static-content.springer.com/esm/art%3A10.1186%2F1471-2164-11-671/MediaObjects/12864_2010_3368_MOESM4_ESM.XLS	2005-06-02	BMCGenomics	2010	Confirmed	Yes	21110867
https://static-content.springer.com/esm/art%3A10.1186%2F1471-2164-11-701/MediaObjects/12864_2010_3398_MOESM4_ESM.XLS	2003-09-01	BMCGenomics	2010	Confirmed	Yes	21156036
https://static-content.springer.com/esm/art%3A10.1186%2F1471-2164-12-107/MediaObjects/12864_2010_3250_MOESM1_ESM.XLS	2006-10-01	BMCGenomics	2011	Confirmed	Yes	21320323
https://static-content.springer.com/esm/art%3A10.1186%2F1471-2164-12-11/MediaObjects/12864_2010_3150_MOESM1_ESM.XLS	2009-09-09	BMCGenomics	2011	Confirmed	Yes	21211035
https://static-content.springer.com/esm/art%3A10.1186%2F1471-2164-12-130/MediaObjects/12864_2010_3246_MOESM1_ESM.XLS	2016-04-03	BMCGenomics	2011	Confirmed	Yes	21352611
https://static-content.springer.com/esm/art%3A10.1186%2F1471-2164-12-186/MediaObjects/12864_2011_3338_MOESM11_ESM.XLS	2009-03-04	BMCGenomics	2011	Confirmed	Yes	21486491
https://static-content.springer.com/esm/art%3A10.1186%2F1471-2164-12-193/MediaObjects/12864_2010_3320_MOESM13_ESM.XLS	2011-03-07	BMCGenomics	2011	Confirmed	Yes	21496263
https://static-content.springer.com/esm/art%3A10.1186%2F1471-2164-12-193/MediaObjects/12864_2010_3320_MOESM15_ESM.XLS	2011-09-08	BMCGenomics	2011	Confirmed	Yes	21496263
https://static-content.springer.com/esm/art%3A10.1186%2F1471-2164-12-193/MediaObjects/12864_2010_3320_MOESM1_ESM.XLS	2009-03-06	BMCGenomics	2011	Confirmed	Yes	21496263
https://static-content.springer.com/esm/art%3A10.1186%2F1471-2164-12-193/MediaObjects/12864_2010_3320_MOESM2_ESM.XLS	2009-09-10	BMCGenomics	2011	Confirmed	Yes	21496263
https://static-content.springer.com/esm/art%3A10.1186%2F1471-2164-12-193/MediaObjects/12864_2010_3320_MOESM3_ESM.XLS	2009-03-02	BMCGenomics	2011	Confirmed	Yes	21496263
https://static-content.springer.com/esm/art%3A10.1186%2F1471-2164-12-326/MediaObjects/12864_2011_3462_MOESM4_ESM.XLS	2010-09-01	BMCGenomics	2011	Confirmed	No	21699700
https://static-content.springer.com/esm/art%3A10.1186%2F1471-2164-12-326/MediaObjects/12864_2011_3462_MOESM6_ESM.XLS	2010-09-01	BMCGenomics	2011	Confirmed	Yes	21699700
https://static-content.springer.com/esm/art%3A10.1186%2F1471-2164-12-364/MediaObjects/12864_2011_3509_MOESM10_ESM.XLSX	2014-09-02	BMCGenomics	2011	Confirmed	Yes	21756339
https://static-content.springer.com/esm/art%3A10.1186%2F1471-2164-12-364/MediaObjects/12864_2011_3509_MOESM11_ESM.XLSX	2014-09-05	BMCGenomics	2011	Confirmed	Yes	21756339
https://static-content.springer.com/esm/art%3A10.1186%2F1471-2164-12-364/MediaObjects/12864_2011_3509_MOESM2_ESM.XLSX	2014-09-03	BMCGenomics	2011	Confirmed	Yes	21756339
https://static-content.springer.com/esm/art%3A10.1186%2F1471-2164-12-364/MediaObjects/12864_2011_3509_MOESM6_ESM.XLSX	2015-12-02	BMCGenomics	2011	Confirmed	Yes	21756339
https://static-content.springer.com/esm/art%3A10.1186%2F1471-2164-12-57/MediaObjects/12864_2010_3229_MOESM16_ESM.XLS	2006-09-01	BMCGenomics	2011	Confirmed	Yes	21261964
https://static-content.springer.com/esm/art%3A10.1186%2F1471-2164-12-57/MediaObjects/12864_2010_3229_MOESM18_ESM.XLS	2007-09-01	BMCGenomics	2011	Confirmed	Yes	21261964
https://static-content.springer.com/esm/art%3A10.1186%2F1471-2164-12-57/MediaObjects/12864_2010_3229_MOESM19_ESM.XLS	2011-09-01	BMCGenomics	2011	Confirmed	Yes	21261964
https://static-content.springer.com/esm/art%3A10.1186%2F1471-2164-12-57/MediaObjects/12864_2010_3229_MOESM2_ESM.XLS	2003-09-01	BMCGenomics	2011	Confirmed	Yes	21261964
https://static-content.springer.com/esm/art%3A10.1186%2F1471-2164-12-57/MediaObjects/12864_2010_3229_MOESM3_ESM.XLS	2010-09-01	BMCGenomics	2011	Confirmed	Yes	21261964
https://static-content.springer.com/esm/art%3A10.1186%2F1471-2164-12-57/MediaObjects/12864_2010_3229_MOESM4_ESM.XLS	2002-09-01	BMCGenomics	2011	Confirmed	Yes	21261964
https://static-content.springer.com/esm/art%3A10.1186%2F1471-2164-12-57/MediaObjects/12864_2010_3229_MOESM6_ESM.XLS	2010-09-01	BMCGenomics	2011	Confirmed	Yes	21261964
https://static-content.springer.com/esm/art%3A10.1186%2F1471-2164-12-57/MediaObjects/12864_2010_3229_MOESM5_ESM.XLS	2003-09-01	BMCGenomics	2011	Confirmed	Yes	21261964
https://static-content.springer.com/esm/art%3A10.1186%2F1471-2164-12-57/MediaObjects/12864_2010_3229_MOESM7_ESM.XLS	2010-09-01	BMCGenomics	2011	Confirmed	Yes	21261964
https://static-content.springer.com/esm/art%3A10.1186%2F1471-2164-12-57/MediaObjects/12864_2010_3229_MOESM8_ESM.XLS	2003-09-01	BMCGenomics	2011	Confirmed	Yes	21261964
https://static-content.springer.com/esm/art%3A10.1186%2F1471-2164-12-57/MediaObjects/12864_2010_3229_MOESM9_ESM.XLS	2011-09-01	BMCGenomics	2011	Confirmed	Yes	21261964
https://static-content.springer.com/esm/art%3A10.1186%2F1471-2164-12-605/MediaObjects/12864_2011_3787_MOESM7_ESM.XLS	2011-09-15	BMCGenomics	2011	Confirmed	Yes	22168751
https://static-content.springer.com/esm/art%3A10.1186%2F1471-2164-12-97/MediaObjects/12864_2010_3224_MOESM2_ESM.XLS	2002-09-01	BMCGenomics	2011	Confirmed	Yes	21294859
https://static-content.springer.com/esm/art%3A10.1186%2F1471-2164-13-107/MediaObjects/12864_2011_3941_MOESM3_ESM.XLS	2009-09-01	BMCGenomics	2012	Confirmed	Yes	22439654
https://static-content.springer.com/esm/art%3A10.1186%2F1471-2164-13-152/MediaObjects/12864_2011_4047_MOESM1_ESM.xls	2012-09-01	BMCGenomics	2012	Confirmed	Yes	22537144
https://static-content.springer.com/esm/art%3A10.1186%2F1471-2164-13-153/MediaObjects/12864_2011_3979_MOESM6_ESM.XLSX	2011-03-01	BMCGenomics	2012	Confirmed	Yes	22537182
https://static-content.springer.com/esm/art%3A10.1186%2F1471-2164-13-156/MediaObjects/12864_2011_3996_MOESM2_ESM.XLSX	2011-09-03	BMCGenomics	2012	Confirmed	Yes	22537248
https://static-content.springer.com/esm/art%3A10.1186%2F1471-2164-13-190/MediaObjects/12864_2011_4183_MOESM1_ESM.xls	2009-09-11	BMCGenomics	2012	Confirmed	Yes	22594378
https://static-content.springer.com/esm/art%3A10.1186%2F1471-2164-13-220/MediaObjects/12864_2012_4152_MOESM2_ESM.xls	2001-01-01	BMCGenomics	2012	Confirmed	No	22672192
https://static-content.springer.com/esm/art%3A10.1186%2F1471-2164-13-263/MediaObjects/12864_2012_4154_MOESM2_ESM.xls	2012-09-02	BMCGenomics	2012	Confirmed	Yes	22721266
https://static-content.springer.com/esm/art%3A10.1186%2F1471-2164-13-267/MediaObjects/12864_2012_4394_MOESM2_ESM.xls	2011-10-01	BMCGenomics	2012	Confirmed	Yes	22727066
https://static-content.springer.com/esm/art%3A10.1186%2F1471-2164-13-31/MediaObjects/12864_2011_3847_MOESM2_ESM.XLS	2011-03-05	BMCGenomics	2012	Confirmed	Yes	22257742
https://static-content.springer.com/esm/art%3A10.1186%2F1471-2164-13-407/MediaObjects/12864_2011_4228_MOESM4_ESM.xls	2001-10-01	BMCGenomics	2012	Confirmed	Yes	22906207
https://static-content.springer.com/esm/art%3A10.1186%2F1471-2164-13-419/MediaObjects/12864_2012_4323_MOESM2_ESM.xlsx	2001-12-01	BMCGenomics	2012	Confirmed	Yes	22916735
https://static-content.springer.com/esm/art%3A10.1186%2F1471-2164-13-453/MediaObjects/12864_2012_4558_MOESM4_ESM.xlsx	2008-09-06	BMCGenomics	2012	Confirmed	Yes	22947142
https://static-content.springer.com/esm/art%3A10.1186%2F1471-2164-13-479/MediaObjects/12864_2012_4327_MOESM7_ESM.xls	2011-10-01	BMCGenomics	2012	Confirmed	Yes	22978491
https://static-content.springer.com/esm/art%3A10.1186%2F1471-2164-13-483/MediaObjects/12864_2012_4348_MOESM14_ESM.xls	2002-08-01	BMCGenomics	2012	Confirmed	Yes	22978642
https://static-content.springer.com/esm/art%3A10.1186%2F1471-2164-13-504/MediaObjects/12864_2012_4400_MOESM3_ESM.xlsx	2012-03-06	BMCGenomics	2012	Confirmed	Yes	23006825
https://static-content.springer.com/esm/art%3A10.1186%2F1471-2164-13-535/MediaObjects/12864_2012_4351_MOESM6_ESM.xls	2009-03-01	BMCGenomics	2012	Confirmed	No	23039964
https://static-content.springer.com/esm/art%3A10.1186%2F1471-2164-13-725/MediaObjects/12864_2012_4722_MOESM3_ESM.xls	2012-09-12	BMCGenomics	2012	Confirmed	Yes	23265576
https://static-content.springer.com/esm/art%3A10.1186%2F1471-2164-13-84/MediaObjects/12864_2011_3954_MOESM6_ESM.XLS	2004-09-01	BMCGenomics	2012	Confirmed	Yes	22394543
https://static-content.springer.com/esm/art%3A10.1186%2F1471-2164-13-84/MediaObjects/12864_2011_3954_MOESM7_ESM.XLS	2001-09-01	BMCGenomics	2012	Confirmed	Yes	22394543
https://static-content.springer.com/esm/art%3A10.1186%2F1471-2164-13-97/MediaObjects/12864_2011_3983_MOESM12_ESM.XLS	2005-09-01	BMCGenomics	2012	Confirmed	Yes	22424303
https://static-content.springer.com/esm/art%3A10.1186%2F1471-2164-13-S4-S9/MediaObjects/12864_2012_4030_MOESM3_ESM.xlsx	2011-09-10	BMCGenomics	2012	Confirmed	No	22759657
https://static-content.springer.com/esm/art%3A10.1186%2F1471-2164-13-S7-S14/MediaObjects/12864_2012_4424_MOESM9_ESM.xlsx	2012-09-02	BMCGenomics	2012	Confirmed	No	23281599
https://static-content.springer.com/esm/art%3A10.1186%2F1471-2164-13-S8-S20/MediaObjects/12864_2012_4461_MOESM1_ESM.xlsx	2012-09-12	BMCGenomics	2012	Confirmed	Yes	23282288
https://static-content.springer.com/esm/art%3A10.1186%2F1471-2164-13-S8-S20/MediaObjects/12864_2012_4461_MOESM2_ESM.xlsx	2012-03-10	BMCGenomics	2012	Confirmed	Yes	23282288
https://static-content.springer.com/esm/art%3A10.1186%2F1471-2164-14-275/MediaObjects/12864_2012_4978_MOESM1_ESM.xlsx	2009-03-07	BMCGenomics	2013	Confirmed	Yes	23617750
https://static-content.springer.com/esm/art%3A10.1186%2F1471-2164-14-275/MediaObjects/12864_2012_4978_MOESM2_ESM.xlsx	2010-03-07	BMCGenomics	2013	Confirmed	Yes	23617750
https://static-content.springer.com/esm/art%3A10.1186%2F1471-2164-14-275/MediaObjects/12864_2012_4978_MOESM3_ESM.xlsx	2010-03-07	BMCGenomics	2013	Confirmed	Yes	23617750
https://static-content.springer.com/esm/art%3A10.1186%2F1471-2164-14-275/MediaObjects/12864_2012_4978_MOESM4_ESM.xlsx	2010-09-09	BMCGenomics	2013	Confirmed	Yes	23617750
https://static-content.springer.com/esm/art%3A10.1186%2F1471-2164-14-275/MediaObjects/12864_2012_4978_MOESM7_ESM.xlsx	2010-09-09	BMCGenomics	2013	Confirmed	Yes	23617750
https://static-content.springer.com/esm/art%3A10.1186%2F1471-2164-14-281/MediaObjects/12864_2012_4972_MOESM13_ESM.xlsx	2013-09-04	BMCGenomics	2013	Confirmed	Yes	23617951
https://static-content.springer.com/esm/art%3A10.1186%2F1471-2164-14-33/MediaObjects/12864_2012_4652_MOESM1_ESM.xls	2012-10-01	BMCGenomics	2013	Confirmed	Yes	23324262
https://static-content.springer.com/esm/art%3A10.1186%2F1471-2164-14-398/MediaObjects/12864_2012_5358_MOESM5_ESM.xls	2001-03-01	BMCGenomics	2013	Confirmed	Yes	23763846
https://static-content.springer.com/esm/art%3A10.1186%2F1471-2164-14-469/MediaObjects/12864_2013_5191_MOESM4_ESM.xlsx	2001-03-01	BMCGenomics	2013	Confirmed	Yes	23845084
https://static-content.springer.com/esm/art%3A10.1186%2F1471-2164-14-475/MediaObjects/12864_2012_5206_MOESM2_ESM.xls	2004-03-01	BMCGenomics	2013	Confirmed	Yes	23855827
https://static-content.springer.com/esm/art%3A10.1186%2F1471-2164-14-475/MediaObjects/12864_2012_5206_MOESM3_ESM.xlsx	2015-09-01	BMCGenomics	2013	Confirmed	Yes	23855827
https://static-content.springer.com/esm/art%3A10.1186%2F1471-2164-14-505/MediaObjects/12864_2013_5212_MOESM8_ESM.xlsx	2009-03-11	BMCGenomics	2013	Confirmed	Yes	23885787
https://static-content.springer.com/esm/art%3A10.1186%2F1471-2164-14-519/MediaObjects/12864_2012_5249_MOESM5_ESM.xlsx	2012-03-07	BMCGenomics	2013	Confirmed	Yes	23899338
https://static-content.springer.com/esm/art%3A10.1186%2F1471-2164-14-576/MediaObjects/12864_2013_5308_MOESM4_ESM.xlsx	2012-09-01	BMCGenomics	2013	Confirmed	Yes	23981317
https://static-content.springer.com/esm/art%3A10.1186%2F1471-2164-14-581/MediaObjects/12864_2013_5305_MOESM1_ESM.xlsx	2005-03-01	BMCGenomics	2013	Confirmed	Yes	23984833
https://static-content.springer.com/esm/art%3A10.1186%2F1471-2164-14-581/MediaObjects/12864_2013_5305_MOESM3_ESM.xlsx	2005-03-01	BMCGenomics	2013	Confirmed	Yes	23984833
https://static-content.springer.com/esm/art%3A10.1186%2F1471-2164-14-584/MediaObjects/12864_2013_5296_MOESM5_ESM.xlsx	2013-09-15	BMCGenomics	2013	Confirmed	Yes	23984937
https://static-content.springer.com/esm/art%3A10.1186%2F1471-2164-14-584/MediaObjects/12864_2013_5296_MOESM6_ESM.xlsx	2013-09-15	BMCGenomics	2013	Confirmed	Yes	23984937
https://static-content.springer.com/esm/art%3A10.1186%2F1471-2164-14-632/MediaObjects/12864_2013_5361_MOESM2_ESM.xlsx	2011-03-10	BMCGenomics	2013	Confirmed	Yes	24053356
https://static-content.springer.com/esm/art%3A10.1186%2F1471-2164-14-656/MediaObjects/12864_2013_5363_MOESM3_ESM.xlsx	2013-03-03	BMCGenomics	2013	Confirmed	Yes	24066673
https://static-content.springer.com/esm/art%3A10.1186%2F1471-2164-14-659/MediaObjects/12864_2013_5394_MOESM12_ESM.xlsx	2013-09-01	BMCGenomics	2013	Confirmed	Yes	24074028
https://static-content.springer.com/esm/art%3A10.1186%2F1471-2164-14-659/MediaObjects/12864_2013_5394_MOESM4_ESM.xlsx	2012-12-01	BMCGenomics	2013	Confirmed	Yes	24074028
https://static-content.springer.com/esm/art%3A10.1186%2F1471-2164-14-770/MediaObjects/12864_2013_5478_MOESM1_ESM.xlsx	2013-09-11	BMCGenomics	2013	Confirmed	Yes	24209892
https://static-content.springer.com/esm/art%3A10.1186%2F1471-2164-14-778/MediaObjects/12864_2013_5505_MOESM1_ESM.xlsx	2013-12-01	BMCGenomics	2013	Confirmed	No	24215113
https://static-content.springer.com/esm/art%3A10.1186%2F1471-2164-14-789/MediaObjects/12864_2013_5490_MOESM3_ESM.xlsx	2010-09-01	BMCGenomics	2013	Confirmed	Yes	24225384
https://static-content.springer.com/esm/art%3A10.1186%2F1471-2164-14-789/MediaObjects/12864_2013_5490_MOESM4_ESM.xlsx	NANOS2-NOVA2, 52034523.m	BMCGenomics	2013	FalsePositive	-	24225384
https://static-content.springer.com/esm/art%3A10.1186%2F1471-2164-14-798/MediaObjects/12864_2013_5507_MOESM3_ESM.xlsx	2007-09-01	BMCGenomics	2013	Confirmed	No	24246134
https://static-content.springer.com/esm/art%3A10.1186%2F1471-2164-14-830/MediaObjects/12864_2013_5537_MOESM5_ESM.xlsx	2011-09-15	BMCGenomics	2013	Confirmed	Yes	24274069
https://static-content.springer.com/esm/art%3A10.1186%2F1471-2164-14-830/MediaObjects/12864_2013_5537_MOESM6_ESM.xlsx	2011-03-11	BMCGenomics	2013	Confirmed	Yes	24274069
https://static-content.springer.com/esm/art%3A10.1186%2F1471-2164-14-830/MediaObjects/12864_2013_5537_MOESM7_ESM.xls	2011-03-03	BMCGenomics	2013	Confirmed	Yes	24274069
https://static-content.springer.com/esm/art%3A10.1186%2F1471-2164-14-833/MediaObjects/12864_2013_5519_MOESM1_ESM.xlsx	2016-09-12	BMCGenomics	2013	Confirmed	No	24279958
https://static-content.springer.com/esm/art%3A10.1186%2F1471-2164-14-844/MediaObjects/12864_2013_5542_MOESM2_ESM.xls	2013-03-02	BMCGenomics	2013	Confirmed	Yes	24289529
https://static-content.springer.com/esm/art%3A10.1186%2F1471-2164-14-844/MediaObjects/12864_2013_5542_MOESM3_ESM.xls	2013-03-02	BMCGenomics	2013	Confirmed	Yes	24289529
https://static-content.springer.com/esm/art%3A10.1186%2F1471-2164-14-84/MediaObjects/12864_2012_4794_MOESM2_ESM.xls	2011-09-15	BMCGenomics	2013	Confirmed	Yes	23387820
https://static-content.springer.com/esm/art%3A10.1186%2F1471-2164-14-853/MediaObjects/12864_2013_5607_MOESM4_ESM.xls	2009-09-01	BMCGenomics	2013	Confirmed	No	24314139
https://static-content.springer.com/esm/art%3A10.1186%2F1471-2164-14-853/MediaObjects/12864_2013_5607_MOESM8_ESM.xls	2009-09-01	BMCGenomics	2013	Confirmed	No	24314139
https://static-content.springer.com/esm/art%3A10.1186%2F1471-2164-14-891/MediaObjects/12864_2013_5606_MOESM5_ESM.xlsx	3-deoxy-2-octulosonic acid(2)-lipid A	BMCGenomics	2013	FalsePositive	-	24341851
https://static-content.springer.com/esm/art%3A10.1186%2F1471-2164-14-904/MediaObjects/12864_2013_5642_MOESM3_ESM.xlsx	SNORD22-29-30-31-22-28	BMCGenomics	2013	FalsePositive	-	24350644
https://static-content.springer.com/esm/art%3A10.1186%2F1471-2164-15-1006/MediaObjects/12864_2014_6706_MOESM2_ESM.xlsx	2002-09-01	BMCGenomics	2014	Confirmed	Yes	25412561
https://static-content.springer.com/esm/art%3A10.1186%2F1471-2164-15-1028/MediaObjects/12864_2014_6722_MOESM3_ESM.xlsx	2007-03-01	BMCGenomics	2014	Confirmed	Yes	25428805
https://static-content.springer.com/esm/art%3A10.1186%2F1471-2164-15-1072/MediaObjects/12864_2014_6852_MOESM1_ESM.xlsx	2015-03-08	BMCGenomics	2014	Confirmed	No	25480362
https://static-content.springer.com/esm/art%3A10.1186%2F1471-2164-15-181/MediaObjects/12864_2013_5914_MOESM7_ESM.xlsx	2003-09-01	BMCGenomics	2014	Confirmed	Yes	24606609
https://static-content.springer.com/esm/art%3A10.1186%2F1471-2164-15-190/MediaObjects/12864_2013_7028_MOESM2_ESM.xlsx	2002-09-01	BMCGenomics	2014	Confirmed	Yes	24621249
https://static-content.springer.com/esm/art%3A10.1186%2F1471-2164-15-190/MediaObjects/12864_2013_7028_MOESM3_ESM.xlsx	2014-09-01	BMCGenomics	2014	Confirmed	Yes	24621249
https://static-content.springer.com/esm/art%3A10.1186%2F1471-2164-15-190/MediaObjects/12864_2013_7028_MOESM5_ESM.xlsx	2015-09-01	BMCGenomics	2014	Confirmed	Yes	24621249
https://static-content.springer.com/esm/art%3A10.1186%2F1471-2164-15-199/MediaObjects/12864_2013_7037_MOESM8_ESM.xlsx	2002-03-01	BMCGenomics	2014	Confirmed	No	24628925
https://static-content.springer.com/esm/art%3A10.1186%2F1471-2164-15-265/MediaObjects/12864_2013_5933_MOESM2_ESM.xlsx	2013-03-09	BMCGenomics	2014	Confirmed	Yes	24708222
https://static-content.springer.com/esm/art%3A10.1186%2F1471-2164-15-301/MediaObjects/12864_2014_5989_MOESM10_ESM.xlsx	2016-09-09	BMCGenomics	2014	Confirmed	Yes	24758171
https://static-content.springer.com/esm/art%3A10.1186%2F1471-2164-15-301/MediaObjects/12864_2014_5989_MOESM9_ESM.xlsx	2016-03-07	BMCGenomics	2014	Confirmed	Yes	24758171
https://static-content.springer.com/esm/art%3A10.1186%2F1471-2164-15-471/MediaObjects/12864_2013_6204_MOESM2_ESM.xlsx	2013-03-05	BMCGenomics	2014	Confirmed	No	24927774
https://static-content.springer.com/esm/art%3A10.1186%2F1471-2164-15-471/MediaObjects/12864_2013_6204_MOESM3_ESM.xlsx	2013-03-05	BMCGenomics	2014	Confirmed	No	24927774
https://static-content.springer.com/esm/art%3A10.1186%2F1471-2164-15-4/MediaObjects/12864_2013_6998_MOESM4_ESM.xls	2013-09-02	BMCGenomics	2014	Confirmed	No	24383959
https://static-content.springer.com/esm/art%3A10.1186%2F1471-2164-15-4/MediaObjects/12864_2013_6998_MOESM6_ESM.xls	2013-09-02	BMCGenomics	2014	Confirmed	No	24383959
https://static-content.springer.com/esm/art%3A10.1186%2F1471-2164-15-4/MediaObjects/12864_2013_6998_MOESM7_ESM.xls	2013-03-06	BMCGenomics	2014	Confirmed	No	24383959
https://static-content.springer.com/esm/art%3A10.1186%2F1471-2164-15-4/MediaObjects/12864_2013_6998_MOESM9_ESM.xls	2013-03-06	BMCGenomics	2014	Confirmed	No	24383959
https://static-content.springer.com/esm/art%3A10.1186%2F1471-2164-15-520/MediaObjects/12864_2014_6197_MOESM8_ESM.xlsx	2014-09-04	BMCGenomics	2014	Confirmed	Yes	24962896
https://static-content.springer.com/esm/art%3A10.1186%2F1471-2164-15-542/MediaObjects/12864_2013_6221_MOESM1_ESM.xlsx	2012-03-01	BMCGenomics	2014	Confirmed	Yes	24981054
https://static-content.springer.com/esm/art%3A10.1186%2F1471-2164-15-58/MediaObjects/12864_2013_5699_MOESM1_ESM.xlsx	2003-03-01	BMCGenomics	2014	Confirmed	Yes	24450835
https://static-content.springer.com/esm/art%3A10.1186%2F1471-2164-15-644/MediaObjects/12864_2014_6339_MOESM1_ESM.xls	2013-09-11	BMCGenomics	2014	Confirmed	Yes	25086961
https://static-content.springer.com/esm/art%3A10.1186%2F1471-2164-15-644/MediaObjects/12864_2014_6339_MOESM2_ESM.xlsx	2013-09-11	BMCGenomics	2014	Confirmed	Yes	25086961
https://static-content.springer.com/esm/art%3A10.1186%2F1471-2164-15-668/MediaObjects/12864_2014_6372_MOESM1_ESM.xlsx	2014-03-02	BMCGenomics	2014	Confirmed	No	25106478
https://static-content.springer.com/esm/art%3A10.1186%2F1471-2164-15-669/MediaObjects/12864_2014_6678_MOESM1_ESM.xls	2014-09-14	BMCGenomics	2014	Confirmed	Yes	25106527
https://static-content.springer.com/esm/art%3A10.1186%2F1471-2164-15-686/MediaObjects/12864_2014_6378_MOESM7_ESM.xlsx	2014-09-08	BMCGenomics	2014	Confirmed	Yes	25129238
https://static-content.springer.com/esm/art%3A10.1186%2F1471-2164-15-707/MediaObjects/12864_2013_6386_MOESM1_ESM.xlsx	2013-09-07	BMCGenomics	2014	Confirmed	Yes	25151476
https://static-content.springer.com/esm/art%3A10.1186%2F1471-2164-15-725/MediaObjects/12864_2014_6406_MOESM1_ESM.xls	2003-09-15	BMCGenomics	2014	Confirmed	Yes	25163811
https://static-content.springer.com/esm/art%3A10.1186%2F1471-2164-15-811/MediaObjects/12864_2013_6492_MOESM8_ESM.xls	2013-03-05	BMCGenomics	2014	Confirmed	Yes	25253444
https://static-content.springer.com/esm/art%3A10.1186%2F1471-2164-15-821/MediaObjects/12864_2014_6501_MOESM2_ESM.xls	2013-03-05	BMCGenomics	2014	Confirmed	Yes	25262113
https://static-content.springer.com/esm/art%3A10.1186%2F1471-2164-15-821/MediaObjects/12864_2014_6501_MOESM1_ESM.xls	2013-09-09	BMCGenomics	2014	Confirmed	Yes	25262113
https://static-content.springer.com/esm/art%3A10.1186%2F1471-2164-15-821/MediaObjects/12864_2014_6501_MOESM3_ESM.xls	2013-03-10	BMCGenomics	2014	Confirmed	Yes	25262113
https://static-content.springer.com/esm/art%3A10.1186%2F1471-2164-15-860/MediaObjects/12864_2014_6781_MOESM4_ESM.xlsx	2004-09-01	BMCGenomics	2014	Confirmed	Yes	25282492
https://static-content.springer.com/esm/art%3A10.1186%2F1471-2164-15-860/MediaObjects/12864_2014_6781_MOESM5_ESM.xlsx	2004-09-01	BMCGenomics	2014	Confirmed	No	25282492
https://static-content.springer.com/esm/art%3A10.1186%2F1471-2164-15-880/MediaObjects/12864_2014_6588_MOESM1_ESM.xls	2015-09-01	BMCGenomics	2014	Confirmed	Yes	25297811
https://static-content.springer.com/esm/art%3A10.1186%2F1471-2164-15-883/MediaObjects/12864_2013_6562_MOESM2_ESM.xls	2012-09-03	BMCGenomics	2014	Confirmed	Yes	25301173
https://static-content.springer.com/esm/art%3A10.1186%2F1471-2164-15-883/MediaObjects/12864_2013_6562_MOESM1_ESM.xls	2010-09-15	BMCGenomics	2014	Confirmed	Yes	25301173
https://static-content.springer.com/esm/art%3A10.1186%2F1471-2164-15-927/MediaObjects/12864_2014_6621_MOESM7_ESM.xlsx	2014-09-01	BMCGenomics	2014	Confirmed	Yes	25344338
https://static-content.springer.com/esm/art%3A10.1186%2F1471-2164-7-320/MediaObjects/12864_2006_703_MOESM1_ESM.xls	9.83e+24	BMCGenomics	2006	Confirmed	Yes	17181869
https://static-content.springer.com/esm/art%3A10.1186%2F1471-2164-8-129/MediaObjects/12864_2007_842_MOESM2_ESM.xls	2006-09-01	BMCGenomics	2007	Confirmed	Yes	17521433
https://static-content.springer.com/esm/art%3A10.1186%2F1471-2164-8-151/MediaObjects/12864_2007_864_MOESM1_ESM.xls	2002-09-01	BMCGenomics	2007	Confirmed	Yes	17555576
https://static-content.springer.com/esm/art%3A10.1186%2F1471-2164-8-151/MediaObjects/12864_2007_864_MOESM2_ESM.xls	2002-09-01	BMCGenomics	2007	Confirmed	Yes	17555576
https://static-content.springer.com/esm/art%3A10.1186%2F1471-2164-8-168/MediaObjects/12864_2006_881_MOESM2_ESM.xls	2006-09-05	BMCGenomics	2007	Confirmed	Yes	17565694
https://static-content.springer.com/esm/art%3A10.1186%2F1471-2164-8-168/MediaObjects/12864_2006_881_MOESM3_ESM.xls	2006-09-05	BMCGenomics	2007	Confirmed	Yes	17565694
https://static-content.springer.com/esm/art%3A10.1186%2F1471-2164-8-207/MediaObjects/12864_2006_920_MOESM4_ESM.xls	2007-03-06	BMCGenomics	2007	Confirmed	Yes	17601345
https://static-content.springer.com/esm/art%3A10.1186%2F1471-2164-8-207/MediaObjects/12864_2006_920_MOESM2_ESM.xls	2007-09-02	BMCGenomics	2007	Confirmed	Yes	17601345
https://static-content.springer.com/esm/art%3A10.1186%2F1471-2164-8-264/MediaObjects/12864_2007_977_MOESM1_ESM.xls	2006-03-05	BMCGenomics	2007	Confirmed	Yes	17683550
https://static-content.springer.com/esm/art%3A10.1186%2F1471-2164-8-264/MediaObjects/12864_2007_977_MOESM2_ESM.xls	2016-09-09	BMCGenomics	2007	Confirmed	Yes	17683550
https://static-content.springer.com/esm/art%3A10.1186%2F1471-2164-8-264/MediaObjects/12864_2007_977_MOESM3_ESM.xls	2016-09-10	BMCGenomics	2007	Confirmed	Yes	17683550
https://static-content.springer.com/esm/art%3A10.1186%2F1471-2164-8-305/MediaObjects/12864_2006_1018_MOESM2_ESM.xls	2007-09-15	BMCGenomics	2007	Confirmed	Yes	17764580
https://static-content.springer.com/esm/art%3A10.1186%2F1471-2164-8-319/MediaObjects/12864_2006_1032_MOESM1_ESM.xls	2005-09-07	BMCGenomics	2007	Confirmed	Yes	17850668
https://static-content.springer.com/esm/art%3A10.1186%2F1471-2164-8-336/MediaObjects/12864_2007_1049_MOESM6_ESM.xls	2006-09-04	BMCGenomics	2007	Confirmed	Yes	17892578
https://static-content.springer.com/esm/art%3A10.1186%2F1471-2164-8-384/MediaObjects/12864_2007_1097_MOESM2_ESM.xls	2006-09-06	BMCGenomics	2007	Confirmed	Yes	17953764
https://static-content.springer.com/esm/art%3A10.1186%2F1471-2164-8-425/MediaObjects/12864_2007_1138_MOESM3_ESM.xls	2007-09-08	BMCGenomics	2007	Confirmed	Yes	18021451
https://static-content.springer.com/esm/art%3A10.1186%2F1471-2164-8-64/MediaObjects/12864_2006_777_MOESM4_ESM.xls	2007-04-03	BMCGenomics	2007	Confirmed	Yes	17338817
https://static-content.springer.com/esm/art%3A10.1186%2F1471-2164-8-94/MediaObjects/12864_2006_807_MOESM1_ESM.xls	2005-09-01	BMCGenomics	2007	Confirmed	Yes	17408481
https://static-content.springer.com/esm/art%3A10.1186%2F1471-2164-9-171/MediaObjects/12864_2007_1364_MOESM3_ESM.xls	2007-09-01	BMCGenomics	2008	Confirmed	Yes	18412984
https://static-content.springer.com/esm/art%3A10.1186%2F1471-2164-9-171/MediaObjects/12864_2007_1364_MOESM4_ESM.xls	2009-09-01	BMCGenomics	2007	Confirmed	Yes	18412984
https://static-content.springer.com/esm/art%3A10.1186%2F1471-2164-9-173/MediaObjects/12864_2007_1366_MOESM1_ESM.xls	2003-09-01	BMCGenomics	2008	Confirmed	Yes	18416811
https://static-content.springer.com/esm/art%3A10.1186%2F1471-2164-9-216/MediaObjects/12864_2007_1409_MOESM5_ESM.xls	2006-09-04	BMCGenomics	2008	Confirmed	Yes	18474104
https://static-content.springer.com/esm/art%3A10.1186%2F1471-2164-9-225/MediaObjects/12864_2008_1418_MOESM2_ESM.xls	2008-09-10	BMCGenomics	2008	Confirmed	No	18485203
https://static-content.springer.com/esm/art%3A10.1186%2F1471-2164-9-225/MediaObjects/12864_2008_1418_MOESM8_ESM.xls	2008-09-10	BMCGenomics	2008	Confirmed	No	18485203
https://static-content.springer.com/esm/art%3A10.1186%2F1471-2164-9-258/MediaObjects/12864_2007_1451_MOESM1_ESM.xls	2007-09-08	BMCGenomics	2008	Confirmed	Yes	18513391
https://static-content.springer.com/esm/art%3A10.1186%2F1471-2164-9-264/MediaObjects/12864_2008_1457_MOESM2_ESM.xls	2007-03-06	BMCGenomics	2008	Confirmed	Yes	18513391
https://static-content.springer.com/esm/art%3A10.1186%2F1471-2164-9-265/MediaObjects/12864_2008_1458_MOESM3_ESM.xls	2007-09-15	BMCGenomics	2008	Confirmed	Yes	18518984
https://static-content.springer.com/esm/art%3A10.1186%2F1471-2164-9-269/MediaObjects/12864_2007_1462_MOESM4_ESM.xls	9.63e+17	BMCGenomics	2008	Confirmed	Yes	18522731
https://static-content.springer.com/esm/art%3A10.1186%2F1471-2164-9-27/MediaObjects/12864_2007_1221_MOESM1_ESM.xls	2007-03-01	BMCGenomics	2008	Confirmed	Yes	18211689
https://static-content.springer.com/esm/art%3A10.1186%2F1471-2164-9-285/MediaObjects/12864_2007_1478_MOESM9_ESM.xls	2006-09-09	BMCGenomics	2008	Confirmed	Yes	18549499
https://static-content.springer.com/esm/art%3A10.1186%2F1471-2164-9-349/MediaObjects/12864_2007_1542_MOESM3_ESM.xls	2007-09-03	BMCGenomics	2008	Confirmed	Yes	18655706
https://static-content.springer.com/esm/art%3A10.1186%2F1471-2164-9-349/MediaObjects/12864_2007_1542_MOESM2_ESM.xls	2007-03-09	BMCGenomics	2008	Confirmed	Yes	18655706
https://static-content.springer.com/esm/art%3A10.1186%2F1471-2164-9-84/MediaObjects/12864_2007_1278_MOESM4_ESM.xls	2007-09-30	BMCGenomics	2008	Confirmed	Yes	18284693
https://static-content.springer.com/esm/art%3A10.1186%2Fs12864-014-1194-5/MediaObjects/12864_2014_1194_MOESM2_ESM.xls	2013-09-05	BMCGenomics	2015	Confirmed	Yes	25614096
https://static-content.springer.com/esm/art%3A10.1186%2Fs12864-014-1211-8/MediaObjects/12864_2014_1211_MOESM2_ESM.xlsx	2014-12-01	BMCGenomics	2015	Confirmed	No	25609184
https://static-content.springer.com/esm/art%3A10.1186%2Fs12864-015-1231-z/MediaObjects/12864_2015_1231_MOESM1_ESM.xlsx	2005-09-01	BMCGenomics	2015	Confirmed	Yes	25765115
https://static-content.springer.com/esm/art%3A10.1186%2Fs12864-015-1231-z/MediaObjects/12864_2015_1231_MOESM2_ESM.xlsx	2009-09-01	BMCGenomics	2015	Confirmed	Yes	25765115
https://static-content.springer.com/esm/art%3A10.1186%2Fs12864-015-1233-x/MediaObjects/12864_2015_1233_MOESM5_ESM.xlsx	2014-03-10	BMCGenomics	2015	Confirmed	Yes	25765185
https://static-content.springer.com/esm/art%3A10.1186%2Fs12864-015-1270-5/MediaObjects/12864_2015_1270_MOESM13_ESM.xlsx	2014-03-10	BMCGenomics	2015	Confirmed	Yes	25652569
https://static-content.springer.com/esm/art%3A10.1186%2Fs12864-015-1270-5/MediaObjects/12864_2015_1270_MOESM6_ESM.xlsx	2014-03-11	BMCGenomics	2015	Confirmed	Yes	25652569
https://static-content.springer.com/esm/art%3A10.1186%2Fs12864-015-1270-5/MediaObjects/12864_2015_1270_MOESM7_ESM.xlsx	2014-03-10	BMCGenomics	2015	Confirmed	Yes	25652569
https://static-content.springer.com/esm/art%3A10.1186%2Fs12864-015-1283-0/MediaObjects/12864_2015_1283_MOESM2_ESM.xls	2014-03-06	BMCGenomics	2015	Confirmed	Yes	25887406
https://static-content.springer.com/esm/art%3A10.1186%2Fs12864-015-1283-0/MediaObjects/12864_2015_1283_MOESM8_ESM.xls	2014-03-01	BMCGenomics	2015	Confirmed	No	25887406
https://static-content.springer.com/esm/art%3A10.1186%2Fs12864-015-1290-1/MediaObjects/12864_2015_1290_MOESM7_ESM.xlsx	2001-03-01	BMCGenomics	2015	Confirmed	Yes	25887915
https://static-content.springer.com/esm/art%3A10.1186%2Fs12864-015-1331-9/MediaObjects/12864_2015_1331_MOESM16_ESM.xls	2001-09-01	BMCGenomics	2015	Confirmed	Yes	25765701
https://static-content.springer.com/esm/art%3A10.1186%2Fs12864-015-1448-x/MediaObjects/12864_2015_1448_MOESM2_ESM.xlsx	2010-09-01	BMCGenomics	2015	Confirmed	Yes	25888366
https://static-content.springer.com/esm/art%3A10.1186%2Fs12864-015-1475-7/MediaObjects/12864_2015_1475_MOESM1_ESM.xlsx	2014-03-07	BMCGenomics	2015	Confirmed	Yes	25888408
https://static-content.springer.com/esm/art%3A10.1186%2Fs12864-015-1522-4/MediaObjects/12864_2015_1522_MOESM2_ESM.xlsx	2015-09-04	BMCGenomics	2015	Confirmed	Yes	25898983
https://static-content.springer.com/esm/art%3A10.1186%2Fs12864-015-1530-4/MediaObjects/12864_2015_1530_MOESM2_ESM.xlsx	2014-10-01	BMCGenomics	2015	Confirmed	Yes	25903678
https://static-content.springer.com/esm/art%3A10.1186%2Fs12864-015-1591-4/MediaObjects/12864_2015_1591_MOESM1_ESM.xlsx	2012-09-02	BMCGenomics	2015	Confirmed	Yes	25971704
https://static-content.springer.com/esm/art%3A10.1186%2Fs12864-015-1673-3/MediaObjects/12864_2015_1673_MOESM4_ESM.xlsx	2006-03-01	BMCGenomics	2015	Confirmed	Yes	26116514
https://static-content.springer.com/esm/art%3A10.1186%2Fs12864-015-1685-z/MediaObjects/12864_2015_1685_MOESM3_ESM.xlsx	2001-03-01	BMCGenomics	2015	Confirmed	Yes	26159513
https://static-content.springer.com/esm/art%3A10.1186%2Fs12864-015-1707-x/MediaObjects/12864_2015_1707_MOESM2_ESM.xlsx	2014-03-04	BMCGenomics	2015	Confirmed	Yes	26187636
https://static-content.springer.com/esm/art%3A10.1186%2Fs12864-015-1709-8/MediaObjects/12864_2015_1709_MOESM9_ESM.xlsx	2014-03-01	BMCGenomics	2015	Confirmed	Yes	26271746
https://static-content.springer.com/esm/art%3A10.1186%2Fs12864-015-1733-8/MediaObjects/12864_2015_1733_MOESM13_ESM.xlsx	2014-03-05	BMCGenomics	2015	Confirmed	No	26220188
https://static-content.springer.com/esm/art%3A10.1186%2Fs12864-015-1749-0/MediaObjects/12864_2015_1749_MOESM9_ESM.xlsx	2015-09-03	BMCGenomics	2015	Confirmed	Yes	26231172
https://static-content.springer.com/esm/art%3A10.1186%2Fs12864-015-1774-z/MediaObjects/12864_2015_1774_MOESM3_ESM.xls	2015-03-01	BMCGenomics	2015	Confirmed	Yes	26251171
https://static-content.springer.com/esm/art%3A10.1186%2Fs12864-015-1783-y/MediaObjects/12864_2015_1783_MOESM3_ESM.xls	2014-09-11	BMCGenomics	2015	Confirmed	No	26265206
https://static-content.springer.com/esm/art%3A10.1186%2Fs12864-015-1884-7/MediaObjects/12864_2015_1884_MOESM2_ESM.xlsx	2015-09-11	BMCGenomics	2015	Confirmed	Yes	26341492
https://static-content.springer.com/esm/art%3A10.1186%2Fs12864-015-1902-9/MediaObjects/12864_2015_1902_MOESM1_ESM.xlsx	2001-12-01	BMCGenomics	2015	Confirmed	No	26376692
https://static-content.springer.com/esm/art%3A10.1186%2Fs12864-015-1943-0/MediaObjects/12864_2015_1943_MOESM3_ESM.xlsx	2015-03-08	BMCGenomics	2015	Confirmed	Yes	26452545
https://static-content.springer.com/esm/art%3A10.1186%2Fs12864-015-1984-4/MediaObjects/12864_2015_1984_MOESM5_ESM.xlsx	2003-09-01	BMCGenomics	2015	Confirmed	Yes	26480823
https://static-content.springer.com/esm/art%3A10.1186%2Fs12864-015-1989-z/MediaObjects/12864_2015_1989_MOESM10_ESM.xlsx	2003-03-01	BMCGenomics	2015	Confirmed	Yes	26589282
https://static-content.springer.com/esm/art%3A10.1186%2Fs12864-015-2036-9/MediaObjects/12864_2015_2036_MOESM6_ESM.xlsx	2003-03-01	BMCGenomics	2015	Confirmed	Yes	26572553
https://static-content.springer.com/esm/art%3A10.1186%2Fs12864-015-2061-8/MediaObjects/12864_2015_2061_MOESM2_ESM.xlsx	2009-09-02	BMCGenomics	2015	Confirmed	Yes	26541291
https://static-content.springer.com/esm/art%3A10.1186%2Fs12864-015-2068-1/MediaObjects/12864_2015_2068_MOESM3_ESM.xlsx	2015-09-05	BMCGenomics	2015	Confirmed	Yes	26490347
https://static-content.springer.com/esm/art%3A10.1186%2Fs12864-015-2068-1/MediaObjects/12864_2015_2068_MOESM8_ESM.xlsx	2014-09-14	BMCGenomics	2015	Confirmed	No	26490347
https://static-content.springer.com/esm/art%3A10.1186%2Fs12864-015-2098-8/MediaObjects/12864_2015_2098_MOESM5_ESM.xlsx	2015-09-02	BMCGenomics	2015	Confirmed	No	26497311
https://static-content.springer.com/esm/art%3A10.1186%2Fs12864-015-2156-2/MediaObjects/12864_2015_2156_MOESM2_ESM.xlsx	2015-03-02	BMCGenomics	2015	Confirmed	Yes	26573221
https://static-content.springer.com/esm/art%3A10.1186%2Fs12864-015-2168-y/MediaObjects/12864_2015_2168_MOESM1_ESM.xls	2014-09-05	BMCGenomics	2015	Confirmed	Yes	26589571
https://static-content.springer.com/esm/art%3A10.1186%2Fs12864-015-2169-x/MediaObjects/12864_2015_2169_MOESM2_ESM.xlsx	2002-09-01	BMCGenomics	2015	Confirmed	Yes	26559940
https://static-content.springer.com/esm/art%3A10.1186%2Fs12864-015-2174-0/MediaObjects/12864_2015_2174_MOESM2_ESM.xlsx	2010-03-01	BMCGenomics	2015	Confirmed	Yes	26596891
https://static-content.springer.com/esm/art%3A10.1186%2Fs12864-015-2246-1/MediaObjects/12864_2015_2246_MOESM5_ESM.xlsx	2002-03-01	BMCGenomics	2015	Confirmed	Yes	26654095
https://static-content.springer.com/esm/art%3A10.1186%2Fs12864-015-2251-4/MediaObjects/12864_2015_2251_MOESM3_ESM.xls	2011-09-01	BMCGenomics	2015	Confirmed	Yes	26691352
https://static-content.springer.com/esm/art%3A10.1186%2Fgb-2007-8-10-r215/MediaObjects/gb-2007-8-10-r215-S3.xls	2010-09-01	GenomeBiol	2007	Confirmed	Yes	17925008
https://static-content.springer.com/esm/art%3A10.1186%2Fgb-2007-8-10-r229/MediaObjects/gb-2007-8-10-r229-S2.xls	2007-09-07	GenomeBiol	2007	Confirmed	Yes	17961239
https://static-content.springer.com/esm/art%3A10.1186%2Fgb-2007-8-11-r240/MediaObjects/gb-2007-8-11-r240-S10.xls	2016-09-09	GenomeBiol	2007	Confirmed	Yes	17999768
https://static-content.springer.com/esm/art%3A10.1186%2Fgb-2007-8-11-r240/MediaObjects/gb-2007-8-11-r240-S11.xls	2016-03-03	GenomeBiol	2007	Confirmed	Yes	17999768
https://static-content.springer.com/esm/art%3A10.1186%2Fgb-2007-8-11-r240/MediaObjects/gb-2007-8-11-r240-S12.xls	2016-09-04	GenomeBiol	2007	Confirmed	Yes	17999768
https://static-content.springer.com/esm/art%3A10.1186%2Fgb-2007-8-12-r262/MediaObjects/gb-2007-8-12-r262-S4.xls	2011-09-02	GenomeBiol	2007	Confirmed	Yes	18067683
https://static-content.springer.com/esm/art%3A10.1186%2Fgb-2007-8-12-r262/MediaObjects/gb-2007-8-12-r262-S6.xls	2007-09-01	GenomeBiol	2007	Confirmed	Yes	18067683
https://static-content.springer.com/esm/art%3A10.1186%2Fgb-2007-8-3-r43/MediaObjects/gb-2007-8-3-r43-S15.xls	2007-09-07	GenomeBiol	2007	Confirmed	Yes	17386095
https://static-content.springer.com/esm/art%3A10.1186%2Fgb-2007-8-4-r63/MediaObjects/gb-2007-8-4-r63-S1.xls	2006-09-01	GenomeBiol	2007	Confirmed	Yes	17448252
https://static-content.springer.com/esm/art%3A10.1186%2Fgb-2007-8-7-r135/MediaObjects/gb-2007-8-7-r135-S12.xls	2010-04-02	GenomeBiol	2007	Confirmed	Yes	17612406
https://static-content.springer.com/esm/art%3A10.1186%2Fgb-2007-8-7-r135/MediaObjects/gb-2007-8-7-r135-S15.xls	2007-04-01	GenomeBiol	2007	Confirmed	Yes	17612406
https://static-content.springer.com/esm/art%3A10.1186%2Fgb-2007-8-7-r135/MediaObjects/gb-2007-8-7-r135-S21.xls	2007-10-01	GenomeBiol	2007	Confirmed	Yes	17612406
https://static-content.springer.com/esm/art%3A10.1186%2Fgb-2007-8-7-r135/MediaObjects/gb-2007-8-7-r135-S2.xls	2010-09-02	GenomeBiol	2007	Confirmed	Yes	17612406
https://static-content.springer.com/esm/art%3A10.1186%2Fgb-2007-8-7-r135/MediaObjects/gb-2007-8-7-r135-S3.xls	2006-10-01	GenomeBiol	2007	Confirmed	Yes	17612406
https://static-content.springer.com/esm/art%3A10.1186%2Fgb-2007-8-7-r135/MediaObjects/gb-2007-8-7-r135-S5.xls	2007-04-01	GenomeBiol	2007	Confirmed	Yes	17612406
https://static-content.springer.com/esm/art%3A10.1186%2Fgb-2007-8-8-r172/MediaObjects/gb-2007-8-8-r172-S6.xls	2006-09-05	GenomeBiol	2007	Confirmed	Yes	17708775
https://static-content.springer.com/esm/art%3A10.1186%2Fgb-2007-8-9-r184/MediaObjects/gb-2007-8-9-r184-S16.xls	2007-09-06	GenomeBiol	2007	Confirmed	Yes	17784959
https://static-content.springer.com/esm/art%3A10.1186%2Fgb-2007-8-9-r184/MediaObjects/gb-2007-8-9-r184-S18.xls	2007-03-08	GenomeBiol	2007	Confirmed	Yes	17784959
https://static-content.springer.com/esm/art%3A10.1186%2Fgb-2007-8-9-r184/MediaObjects/gb-2007-8-9-r184-S19.xls	2007-03-08	GenomeBiol	2007	Confirmed	Yes	17784959
https://static-content.springer.com/esm/art%3A10.1186%2Fgb-2007-8-9-r188/MediaObjects/gb-2007-8-9-r188-S2.xls	2007-03-06	GenomeBiol	2007	Confirmed	Yes	17848203
https://static-content.springer.com/esm/art%3A10.1186%2Fgb-2007-8-9-r188/MediaObjects/gb-2007-8-9-r188-S4.xls	2007-10-02	GenomeBiol	2007	Confirmed	Yes	17848203
https://static-content.springer.com/esm/art%3A10.1186%2Fgb-2007-8-9-r188/MediaObjects/gb-2007-8-9-r188-S5.xls	2007-03-31	GenomeBiol	2007	Confirmed	Yes	17848203
https://static-content.springer.com/esm/art%3A10.1186%2Fgb-2007-8-9-r188/MediaObjects/gb-2007-8-9-r188-S7.xls	2007-03-31	GenomeBiol	2007	Confirmed	Yes	17848203
https://static-content.springer.com/esm/art%3A10.1186%2Fgb-2008-9-1-r17/MediaObjects/gb-2008-9-1-r17-S1.xls	2009-09-01	GenomeBiol	2008	Confirmed	Yes	18218067
https://static-content.springer.com/esm/art%3A10.1186%2Fgb-2008-9-1-r17/MediaObjects/gb-2008-9-1-r17-S2.xls	2002-09-01	GenomeBiol	2008	Confirmed	Yes	18218067
https://static-content.springer.com/esm/art%3A10.1186%2Fgb-2008-9-1-r23/MediaObjects/gb-2008-9-1-r23-S8.xls	2007-09-02	GenomeBiol	2008	Confirmed	Yes	18234097
https://static-content.springer.com/esm/art%3A10.1186%2Fgb-2008-9-4-r65/MediaObjects/gb-2008-9-4-r65-S2.xls	9.63e+17	GenomeBiol	2008	Confirmed	Yes	18234097
https://static-content.springer.com/esm/art%3A10.1186%2Fgb-2008-9-4-r65/MediaObjects/gb-2008-9-4-r65-S3.xls	2005-09-04	GenomeBiol	2008	Confirmed	Yes	18394158
https://static-content.springer.com/esm/art%3A10.1186%2Fgb-2008-9-6-r99/MediaObjects/gb-2008-9-6-r99-S2.xls	2011-09-01	GenomeBiol	2008	Confirmed	Yes	18554416
https://static-content.springer.com/esm/art%3A10.1186%2Fgb-2008-9-7-r107/MediaObjects/gb-2008-9-7-r107-S6.xls	2007-09-07	GenomeBiol	2008	Confirmed	No	18606003
https://static-content.springer.com/esm/art%3A10.1186%2Fgb-2008-9-8-r126/MediaObjects/gb-2008-9-8-r126-S5.xls	2008-09-15	GenomeBiol	2008	Confirmed	Yes	18700969
https://static-content.springer.com/esm/art%3A10.1186%2Fgb-2010-11-11-r114/MediaObjects/gb-2010-11-11-r114-S1.XLS	2010-09-12	GenomeBiol	2010	Confirmed	Yes	21108794
https://static-content.springer.com/esm/art%3A10.1186%2Fgb-2010-11-5-r52/MediaObjects/gb-2010-11-5-r52-S25.XLS	2010-09-09	GenomeBiol	2010	Confirmed	Yes	20482838
https://static-content.springer.com/esm/art%3A10.1186%2Fgb-2010-11-8-r82/MediaObjects/gb-2010-11-8-r82-S2.xls	2009-12-01	GenomeBiol	2010	Confirmed	Yes	20696054
https://static-content.springer.com/esm/art%3A10.1186%2Fgb-2010-11-8-r87/MediaObjects/gb-2010-11-8-r87-S3.XLS	2010-10-01	GenomeBiol	2010	Confirmed	Yes	20796282
https://static-content.springer.com/esm/art%3A10.1186%2Fgb-2011-12-2-r16/MediaObjects/13059_2010_2480_MOESM10_ESM.xlsx	2010-03-06	GenomeBiol	2011	Confirmed	No	21324177
https://static-content.springer.com/esm/art%3A10.1186%2Fgb-2011-12-2-r16/MediaObjects/13059_2010_2480_MOESM3_ESM.xlsx	2010-03-01	GenomeBiol	2011	Confirmed	Yes	21324177
https://static-content.springer.com/esm/art%3A10.1186%2Fgb-2011-12-2-r16/MediaObjects/13059_2010_2480_MOESM4_ESM.xlsx	2010-03-06	GenomeBiol	2011	Confirmed	Yes	21324177
https://static-content.springer.com/esm/art%3A10.1186%2Fgb-2011-12-2-r16/MediaObjects/13059_2010_2480_MOESM8_ESM.xlsx	2010-03-08	GenomeBiol	2011	Confirmed	Yes	21324177
https://static-content.springer.com/esm/art%3A10.1186%2Fgb-2011-12-2-r16/MediaObjects/13059_2010_2480_MOESM9_ESM.xlsx	2010-03-07	GenomeBiol	2011	Confirmed	Yes	21324177
https://static-content.springer.com/esm/art%3A10.1186%2Fgb-2011-12-4-r39/MediaObjects/13059_2011_2527_MOESM3_ESM.xls	2001-10-01	GenomeBiol	2011	Confirmed	Yes	21492431
https://static-content.springer.com/esm/art%3A10.1186%2Fgb-2011-12-7-r62/MediaObjects/13059_2011_2564_MOESM5_ESM.xls	2016-03-10	GenomeBiol	2011	Confirmed	Yes	21733148
https://static-content.springer.com/esm/art%3A10.1186%2Fgb-2012-13-10-r88/MediaObjects/13059_2012_2931_MOESM3_ESM.xlsx	2011-09-15	GenomeBiol	2012	Confirmed	No	23034120
https://static-content.springer.com/esm/art%3A10.1186%2Fgb-2012-13-12-r124/MediaObjects/13059_2012_3003_MOESM7_ESM.xls	2016-03-02	GenomeBiol	2012	Confirmed	No	23383675
https://static-content.springer.com/esm/art%3A10.1186%2Fgb-2012-13-2-r11/MediaObjects/13059_2011_2762_MOESM10_ESM.xls	2011-09-05	GenomeBiol	2012	Confirmed	Yes	22356804
https://static-content.springer.com/esm/art%3A10.1186%2Fgb-2012-13-2-r11/MediaObjects/13059_2011_2762_MOESM9_ESM.xls	2011-09-01	GenomeBiol	2012	Confirmed	Yes	22356804
https://static-content.springer.com/esm/art%3A10.1186%2Fgb-2012-13-3-r21/MediaObjects/13059_2012_2771_MOESM2_ESM.xlsx	2009-09-05	GenomeBiol	2012	Confirmed	Yes	22445104
https://static-content.springer.com/esm/art%3A10.1186%2Fgb-2012-13-7-r57/MediaObjects/13059_2011_2897_MOESM2_ESM.xlsx	2012-10-01	GenomeBiol	2012	Confirmed	Yes	22747640
https://static-content.springer.com/esm/art%3A10.1186%2Fgb-2012-13-7-r57/MediaObjects/13059_2011_2897_MOESM3_ESM.xlsx	2012-10-01	GenomeBiol	2012	Confirmed	Yes	22747640
https://static-content.springer.com/esm/art%3A10.1186%2Fgb-2012-13-9-r52/MediaObjects/13059_2012_2914_MOESM16_ESM.xls	2012-03-02	GenomeBiol	2012	Confirmed	No	22951069
https://static-content.springer.com/esm/art%3A10.1186%2Fgb-2013-14-10-r108/MediaObjects/13059_2013_3159_MOESM3_ESM.xlsx	2011-09-09	GenomeBiol	2013	Confirmed	Yes	24098934
https://static-content.springer.com/esm/art%3A10.1186%2Fgb-2013-14-12-r140/MediaObjects/13059_2013_3201_MOESM5_ESM.xls	2011-09-05	GenomeBiol	2013	Confirmed	Yes	24359758
https://static-content.springer.com/esm/art%3A10.1186%2Fgb-2013-14-1-r5/MediaObjects/13059_2012_3045_MOESM2_ESM.xlsx	2011-04-01	GenomeBiol	2013	Confirmed	Yes	23347407
https://static-content.springer.com/esm/art%3A10.1186%2Fgb-2013-14-1-r6/MediaObjects/13059_2012_3046_MOESM3_ESM.xlsx	2009-09-01	GenomeBiol	2013	Confirmed	Yes	23347430
https://static-content.springer.com/esm/art%3A10.1186%2Fgb-2013-14-1-r6/MediaObjects/13059_2012_3046_MOESM4_ESM.xlsx	2002-03-01	GenomeBiol	2013	Confirmed	Yes	23347430
https://static-content.springer.com/esm/art%3A10.1186%2Fgb-2013-14-5-r42/MediaObjects/13059_2012_3089_MOESM2_ESM.xlsx	2011-09-01	GenomeBiol	2013	Confirmed	Yes	23697701
https://static-content.springer.com/esm/art%3A10.1186%2Fgb-2013-14-5-r50/MediaObjects/13059_2013_3101_MOESM3_ESM.xlsx	2013-03-03	GenomeBiol	2013	Confirmed	Yes	23714178
https://static-content.springer.com/esm/art%3A10.1186%2Fgb-2013-14-9-r102/MediaObjects/13059_2013_3311_MOESM10_ESM.xlsx	2012-09-09	GenomeBiol	2013	Confirmed	Yes	24034465
https://static-content.springer.com/esm/art%3A10.1186%2Fgb-2013-14-9-r102/MediaObjects/13059_2013_3311_MOESM2_ESM.xls	2016-09-11	GenomeBiol	2013	Confirmed	Yes	24034465
https://static-content.springer.com/esm/art%3A10.1186%2Fgb-2013-14-9-r104/MediaObjects/13059_2013_3312_MOESM3_ESM.XLSX	2015-09-06	GenomeBiol	2013	Confirmed	Yes	24070194
https://static-content.springer.com/esm/art%3A10.1186%2Fgb-2013-14-9-r98/MediaObjects/13059_2013_3157_MOESM7_ESM.xls	2012-09-02	GenomeBiol	2013	Confirmed	Yes	24044525
https://static-content.springer.com/esm/art%3A10.1186%2Fgb-2013-14-9-r99/MediaObjects/13059_2013_3135_MOESM2_ESM.xlsx	2011-09-01	GenomeBiol	2013	Confirmed	Yes	24028770
https://static-content.springer.com/esm/art%3A10.1186%2Fgb-2013-14-9-r99/MediaObjects/13059_2013_3135_MOESM6_ESM.xlsx	2011-09-01	GenomeBiol	2013	Confirmed	Yes	24028770
https://static-content.springer.com/esm/art%3A10.1186%2Fgb-2014-15-1-r4/MediaObjects/13059_2013_3195_MOESM7_ESM.xlsx	2013-09-04	GenomeBiol	2014	Confirmed	Yes	24393533
https://static-content.springer.com/esm/art%3A10.1186%2Fgb-2014-15-1-r6/MediaObjects/13059_2013_3197_MOESM5_ESM.xlsx	2013-03-06	GenomeBiol	2014	Confirmed	Yes	24393600
https://static-content.springer.com/esm/art%3A10.1186%2Fgb-2014-15-1-r6/MediaObjects/13059_2013_3197_MOESM2_ESM.xlsx	2013-03-02	GenomeBiol	2014	Confirmed	Yes	24393600
https://static-content.springer.com/esm/art%3A10.1186%2Fgb-2014-15-2-r28/MediaObjects/13059_2013_3222_MOESM2_ESM.xlsx	2006-03-01	GenomeBiol	2014	Confirmed	Yes	24485196
https://static-content.springer.com/esm/art%3A10.1186%2Fgb-2014-15-3-r49/MediaObjects/13059_2013_3353_MOESM9_ESM.xlsx	2013-09-05	GenomeBiol	2014	Confirmed	No	24594098
https://static-content.springer.com/esm/art%3A10.1186%2Fgb-2014-15-4-r65/MediaObjects/13059_2013_3362_MOESM2_ESM.xlsx	2012-09-07	GenomeBiol	2014	Confirmed	Yes	24758366
https://static-content.springer.com/esm/art%3A10.1186%2Fgb-2014-15-4-r65/MediaObjects/13059_2013_3362_MOESM3_ESM.xlsx	2012-09-07	GenomeBiol	2014	Confirmed	Yes	24758366
https://static-content.springer.com/esm/art%3A10.1186%2Fgb-2014-15-5-r69/MediaObjects/13059_2014_3263_MOESM4_ESM.xlsx	2014-09-07	GenomeBiol	2014	Confirmed	Yes	24887486
https://static-content.springer.com/esm/art%3A10.1186%2Fgb-2014-15-5-r69/MediaObjects/13059_2014_3263_MOESM6_ESM.xlsx	2014-09-07	GenomeBiol	2014	Confirmed	Yes	24887486
https://static-content.springer.com/esm/art%3A10.1186%2Fs13059-014-0451-x/MediaObjects/13059_2014_451_MOESM2_ESM.xls	2003-03-01	GenomeBiol	2014	Confirmed	Yes	25201068
https://static-content.springer.com/esm/art%3A10.1186%2Fs13059-014-0451-x/MediaObjects/13059_2014_451_MOESM6_ESM.xls	2015-09-01	GenomeBiol	2014	Confirmed	Yes	25201068
https://static-content.springer.com/esm/art%3A10.1186%2Fs13059-014-0469-0/MediaObjects/13059_2014_469_MOESM8_ESM.xlsx	2014-03-02	GenomeBiol	2014	Confirmed	Yes	25239471
https://static-content.springer.com/esm/art%3A10.1186%2Fs13059-014-0532-x/MediaObjects/13059_2014_532_MOESM8_ESM.xlsx	2010-09-01	GenomeBiol	2014	Confirmed	Yes	25398248
https://static-content.springer.com/esm/art%3A10.1186%2Fs13059-014-0536-6/MediaObjects/13059_2014_536_MOESM3_ESM.xlsx	2013-09-04	GenomeBiol	2014	Confirmed	No	25608606
https://static-content.springer.com/esm/art%3A10.1186%2Fs13059-014-0545-5/MediaObjects/13059_2014_545_MOESM2_ESM.xlsx	2002-03-01	GenomeBiol	2014	Confirmed	Yes	25476147
https://static-content.springer.com/esm/art%3A10.1186%2Fs13059-014-0559-z/MediaObjects/13059_2014_559_MOESM5_ESM.xlsx	2001-10-01	GenomeBiol	2015	Confirmed	Yes	25650959
https://static-content.springer.com/esm/art%3A10.1186%2Fs13059-014-0569-x/MediaObjects/13059_2014_569_MOESM2_ESM.xls	2004-03-01	GenomeBiol	2015	Confirmed	Yes	25651499
https://static-content.springer.com/esm/art%3A10.1186%2Fs13059-014-0570-4/MediaObjects/13059_2014_570_MOESM4_ESM.xlsx	2014-03-09	GenomeBiol	2015	Confirmed	Yes	25723451
https://static-content.springer.com/esm/art%3A10.1186%2Fs13059-015-0580-x/MediaObjects/13059_2015_580_MOESM4_ESM.xls	2014-09-07	GenomeBiol	2015	Confirmed	No	25608970
https://static-content.springer.com/esm/art%3A10.1186%2Fs13059-015-0593-5/MediaObjects/13059_2015_593_MOESM3_ESM.xlsx	2014-09-05	GenomeBiol	2015	Confirmed	No	25886852
https://static-content.springer.com/esm/art%3A10.1186%2Fs13059-015-0593-5/MediaObjects/13059_2015_593_MOESM2_ESM.xlsx	2014-09-05	GenomeBiol	2015	Confirmed	No	25886852
https://static-content.springer.com/esm/art%3A10.1186%2Fs13059-015-0593-5/MediaObjects/13059_2015_593_MOESM4_ESM.xlsx	2014-09-02	GenomeBiol	2015	Confirmed	No	25886852
https://static-content.springer.com/esm/art%3A10.1186%2Fs13059-015-0593-5/MediaObjects/13059_2015_593_MOESM5_ESM.xlsx	2014-09-02	GenomeBiol	2015	Confirmed	No	25886852
https://static-content.springer.com/esm/art%3A10.1186%2Fs13059-015-0605-5/MediaObjects/13059_2015_605_MOESM1_ESM.xlsx	2012-09-01	GenomeBiol	2015	Confirmed	Yes	25853800
https://static-content.springer.com/esm/art%3A10.1186%2Fs13059-015-0618-0/MediaObjects/13059_2015_618_MOESM7_ESM.xls	2016-09-04	GenomeBiol	2015	Confirmed	Yes	25887447
https://static-content.springer.com/esm/art%3A10.1186%2Fs13059-015-0668-3/MediaObjects/13059_2015_668_MOESM4_ESM.xlsx	2014-03-06	GenomeBiol	2015	Confirmed	Yes	25994056
https://static-content.springer.com/esm/art%3A10.1186%2Fs13059-015-0668-3/MediaObjects/13059_2015_668_MOESM7_ESM.xlsx	2014-03-02	GenomeBiol	2015	Confirmed	Yes	25994056
https://static-content.springer.com/esm/art%3A10.1186%2Fs13059-015-0685-2/MediaObjects/13059_2015_685_MOESM4_ESM.xlsx	2013-09-04	GenomeBiol	2015	Confirmed	Yes	26032981
https://static-content.springer.com/esm/art%3A10.1186%2Fs13059-015-0698-x/MediaObjects/13059_2015_698_MOESM5_ESM.xlsx	2012-09-06	GenomeBiol	2015	Confirmed	Yes	26235224
https://static-content.springer.com/esm/art%3A10.1186%2Fs13059-015-0698-x/MediaObjects/13059_2015_698_MOESM3_ESM.xlsx	2012-03-04	GenomeBiol	2015	Confirmed	Yes	26235224
https://static-content.springer.com/esm/art%3A10.1186%2Fs13059-015-0706-1/MediaObjects/13059_2015_706_MOESM7_ESM.xls	2014-03-07	GenomeBiol	2015	Confirmed	Yes	26201400
https://static-content.springer.com/esm/art%3A10.1186%2Fs13059-015-0739-5/MediaObjects/13059_2015_739_MOESM2_ESM.xlsx	2008-09-01	GenomeBiol	2015	Confirmed	Yes	26387834
https://static-content.springer.com/esm/art%3A10.1186%2Fs13059-015-0739-5/MediaObjects/13059_2015_739_MOESM3_ESM.xlsx	2008-03-01	GenomeBiol	2015	Confirmed	No	26387834
https://static-content.springer.com/esm/art%3A10.1186%2Fs13059-015-0825-8/MediaObjects/13059_2015_825_MOESM5_ESM.xlsx	2014-09-15	GenomeBiol	2015	Confirmed	Yes	26631063
http://www.nature.com/ng/journal/v37/n3/extref/ng1497-S3.xls	2015-09-01	NatGenet	2005	Confirmed	Yes	15711547
http://www.nature.com/ng/journal/v38/n4/extref/ng1760-S16.xls	2005-09-04	NatGenet	2006	Confirmed	Yes	16518401
http://www.nature.com/ng/journal/v38/n4/extref/ng1760-S19.xls	2005-09-01	NatGenet	2006	Confirmed	Yes	16518401
http://www.nature.com/ng/journal/v38/n8/extref/ng1844-S1.xls	2001-04-01	NatGenet	2006	Confirmed	Yes	16845399
http://www.nature.com/ng/journal/v39/n10/extref/ng2109-S3.xls	2002-03-01	NatGenet	2007	Confirmed	Yes	17873877
http://www.nature.com/ng/journal/v39/n2/extref/ng1948-S7.xls	2006-10-01	NatGenet	2007	Confirmed	Yes	17206143
http://www.nature.com/ng/journal/v41/n10/extref/ng.437-S2.xls	2009-09-01	NatGenet	2009	Confirmed	Yes	19718026
http://www.nature.com/ng/journal/v41/n12/extref/ng.471-S2.xls	2009-09-06	NatGenet	2009	Confirmed	Yes	19881528
http://www.nature.com/ng/journal/v41/n2/extref/ng.298-S3.xls	2008-09-09	NatGenet	2009	Confirmed	Yes	19151715
http://www.nature.com/ng/journal/v41/n2/extref/ng.298-S2.xls	2008-03-08	NatGenet	2009	Confirmed	Yes	19151715
http://www.nature.com/ng/journal/v41/n2/extref/ng.298-S5.xls	2008-09-09	NatGenet	2009	Confirmed	Yes	19151715
http://www.nature.com/ng/journal/v41/n3/extref/ng.332-S1.xls	2016-09-05	NatGenet	2009	Confirmed	Yes	19234471
http://www.nature.com/nature/journal/v467/n7313/extref/nature09367-s2.xls	2010-03-06	Nature	2010	Confirmed	Yes	20720541
http://www.nature.com/nature/journal/v468/n7321/extref/nature09531-s11.xls	2009-03-06	Nature	2010	Confirmed	Yes	20953172
http://www.nature.com/nature/journal/v470/n7332/extref/nature09708-s7.xls	2010-03-04	Nature	2011	Confirmed	Yes	21293372
http://www.nature.com/nature/journal/v471/n7337/extref/nature09774-s2.xls	2010-03-01	Nature	2011	Confirmed	Yes	21390129
http://www.nature.com/nature/journal/v473/n7347/extref/nature10066-s2.xls	2002-09-01	Nature	2011	Confirmed	No	21490601
http://www.nature.com/nature/journal/v473/n7347/extref/nature10066-s3.xls	2011-09-03	Nature	2011	Confirmed	No	21490601
http://www.nature.com/nature/journal/v473/n7347/extref/nature10102-s10.xls	2011-03-04	Nature	2011	Confirmed	Yes	21552279
http://www.nature.com/nature/journal/v473/n7347/extref/nature10102-s9.xls	2011-03-04	Nature	2011	Confirmed	Yes	21552279
http://www.nature.com/nature/journal/v474/n7351/extref/nature10110-s3.xls	2014-03-03	Nature	2011	Confirmed	Yes	21614001
http://www.nature.com/nature/journal/v480/n7375/extref/nature10546-s2.xls	2010-09-11	Nature	2011	Confirmed	Yes	22020285
http://www.nature.com/nature/journal/v480/n7375/extref/nature10546-s5.xls	2011-03-07	Nature	2011	Confirmed	No	22020285
http://www.nature.com/nature/journal/v483/n7391/extref/nature10953-s5.xls	2011-09-15	Nature	2012	Confirmed	Yes	22388813
http://www.nature.com/nature/journal/v487/n7405/extref/nature11043-s4.xls	2016-03-05	Nature	2012	Confirmed	Yes	22722849
http://www.nature.com/nature/journal/v493/n7434/extref/nature11779-s2.xlsx	2011-09-01	Nature	2013	Confirmed	Yes	23364702
http://www.nature.com/nature/journal/v503/n7475/extref/nature12644-s2.xlsx	2012-09-15	Nature	2013	Confirmed	Yes	24141950
http://www.nature.com/nature/journal/v503/n7475/extref/nature12644-s3.xlsx	2012-09-15	Nature	2013	Confirmed	Yes	24141950
http://www.nature.com/nature/journal/v503/n7476/extref/nature12598-s3.xls	2015-09-01	Nature	2013	Confirmed	Yes	24107992
http://www.nature.com/nature/journal/v504/n7479/extref/nature12748-s3.xls	2012-03-03	Nature	2013	Confirmed	Yes	24270810
http://www.nature.com/nature/journal/v507/n7492/extref/nature12974-s1.xls	2011-09-15	Nature	2014	Confirmed	Yes	24531765
http://www.nature.com/nature/journal/v508/n7495/extref/nature13045-s2.xlsx	2013-09-09	Nature	2014	Confirmed	Yes	24590075
http://www.nature.com/nature/journal/v509/n7500/extref/nature13173-s7.xlsx	2013-09-11	Nature	2014	Confirmed	No	24739965
http://www.nature.com/nature/journal/v511/n7511/extref/nature13393-s8.xlsx	2013-03-02	Nature	2014	Confirmed	Yes	25043025
http://www.nature.com/nature/journal/v516/n7529/extref/nature13955-s5.xls	2014-09-06	Nature	2014	Confirmed	No	25470042
http://www.nature.com/nature/journal/v516/n7529/extref/nature13976-s2.xlsx	2013-03-08	Nature	2014	Confirmed	Yes	25383518
http://www.nature.com/nature/journal/v522/n7554/extref/nature14267-s1.xls	2014-03-06	Nature	2015	Confirmed	Yes	25849773
http://www.nature.com/nature/journal/v522/n7554/extref/nature14319-s4.xlsx	2014-09-01	Nature	2015	Confirmed	Yes	25762136
http://www.nature.com/nature/journal/v527/n7578/extref/nature15401-s3.xlsx	2014-03-06	Nature	2015	Confirmed	Yes	26503038
http://science.sciencemag.org/highwire/filestream/593188/field_highwire_adjunct_files/1/1211222s1.xls	2010-09-10	Science	2011	Confirmed	Yes	22116031
http://science.sciencemag.org/highwire/filestream/595579/field_highwire_adjunct_files/0/AdditionalDatatableS1.xls	2003-03-14	Science	2014	Confirmed	Yes	25278608
http://science.sciencemag.org/highwire/filestream/595699/field_highwire_adjunct_files/0/1246949stableS1.xlsx	2001-03-01	Science	2014	Confirmed	Yes	24604202
http://science.sciencemag.org/highwire/filestream/595699/field_highwire_adjunct_files/2/1246949stableS3.xlsx	2005-03-01	Science	2014	Confirmed	Yes	24604202
http://science.sciencemag.org/highwire/filestream/595699/field_highwire_adjunct_files/3/1246949stableS4.xlsx	2001-03-01	Science	2014	Confirmed	Yes	24604202
http://science.sciencemag.org/highwire/filestream/595699/field_highwire_adjunct_files/6/1246949stableS7.xlsx	2011-09-01	Science	2014	Confirmed	Yes	24604202
http://science.sciencemag.org/highwire/filestream/595699/field_highwire_adjunct_files/1/1246949stableS2.xlsx	2002-09-01	Science	2014	Confirmed	Yes	24604202
http://dx.plos.org/10.1371/journal.pbio.0040369.sd002	2008-09-01	PLoSBiol	2006	Confirmed	Yes	17090215
http://dx.plos.org/10.1371/journal.pbio.0050232.st001	2006-09-05	PLoSBiol	2007	Confirmed	Yes	17760505
http://dx.plos.org/10.1371/journal.pbio.0060107.st002	2008-09-11	PLoSBiol	2008	Confirmed	Yes	18462017
http://dx.plos.org/10.1371/journal.pbio.0060107.st005	2007-09-10	PLoSBiol	2008	Confirmed	Yes	18462017
http://dx.plos.org/10.1371/journal.pbio.0060107.st006	2007-03-05	PLoSBiol	2008	Confirmed	Yes	18462017
http://dx.plos.org/10.1371/journal.pbio.0060245.st001	2007-03-04	PLoSBiol	2008	Confirmed	Yes	18842067
http://dx.plos.org/10.1371/journal.pbio.1002277.s004	2010-03-10	PLoSBiol	2015	Confirmed	No	26469762
http://dx.plos.org/10.1371/journal.pcbi.0020145.st001	2006-09-02	PLoSCompBiol	2006	Confirmed	Yes	17166053
http://dx.plos.org/10.1371/journal.pcbi.0030030.st001	2005-03-05	PLoSCompBiol	2007	Confirmed	Yes	17335344
http://dx.plos.org/10.1371/journal.pcbi.0030063.st003	2007-09-02	PLoSCompBiol	2007	Confirmed	Yes	17411336
http://dx.plos.org/10.1371/journal.pcbi.1003983.s001	2011-08-31	PLoSCompBiol	2015	Confirmed	No	25679508
http://dx.plos.org/10.1371/journal.pcbi.1004094.s021	2014-09-01	PLoSCompBiol	2015	Confirmed	No	25793520
http://dx.plos.org/10.1371/journal.pcbi.1004269.s019	2014-09-11	PLoSCompBiol	2015	Confirmed	No	25996148
http://journals.plos.org/plosone/article/asset?unique&id=info:doi/10.1371/journal.pone.0000617.s002	2016-09-01	PLosOne	2007	Confirmed	Yes	17637833
http://journals.plos.org/plosone/article/asset?unique&id=info:doi/10.1371/journal.pone.0001050.s003	2006-03-07	PLosOne	2007	Confirmed	Yes	17940614
http://journals.plos.org/plosone/article/asset?unique&id=info:doi/10.1371/journal.pone.0001435.s001	2007-03-02	PLosOne	2008	Confirmed	Yes	18197246
http://journals.plos.org/plosone/article/asset?unique&id=info:doi/10.1371/journal.pone.0001435.s002	2007-03-08	PLosOne	2008	Confirmed	Yes	18197246
http://journals.plos.org/plosone/article/asset?unique&id=info:doi/10.1371/journal.pone.0001435.s006	2007-03-02	PLosOne	2008	Confirmed	Yes	18197246
http://journals.plos.org/plosone/article/asset?unique&id=info:doi/10.1371/journal.pone.0001435.s007	2007-03-07	PLosOne	2008	Confirmed	Yes	18197246
http://journals.plos.org/plosone/article/asset?unique&id=info:doi/10.1371/journal.pone.0001435.s009	2007-03-06	PLosOne	2008	Confirmed	Yes	18197246
http://journals.plos.org/plosone/article/asset?unique&id=info:doi/10.1371/journal.pone.0004687.s003	CDK4-MARCH9	PLosOne	2009	FalsePositive	-	19262738
http://journals.plos.org/plosone/article/asset?unique&id=info:doi/10.1371/journal.pone.0004687.s005	CDK4-MARCH9	PLosOne	2009	FalsePositive	-	19262738
http://journals.plos.org/plosone/article/asset?unique&id=info:doi/10.1371/journal.pone.0005157.s001	2008-03-03	PLosOne	2009	Confirmed	Yes	19381341
http://journals.plos.org/plosone/article/asset?unique&id=info:doi/10.1371/journal.pone.0004216.s002	2007-09-02	PLosOne	2009	Confirmed	Yes	19148291
http://journals.plos.org/plosone/article/asset?unique&id=info:doi/10.1371/journal.pone.0006202.s004	2008-08-31	PLosOne	2009	Confirmed	Yes	19587787
http://journals.plos.org/plosone/article/asset?unique&id=info:doi/10.1371/journal.pone.0006395.s003	2008-09-06	PLosOne	2009	Confirmed	Yes	19636377
http://journals.plos.org/plosone/article/asset?unique&id=info:doi/10.1371/journal.pone.0006589.s003	2009-09-06	PLosOne	2009	Confirmed	Yes	19668381
http://journals.plos.org/plosone/article/asset?unique&id=info:doi/10.1371/journal.pone.0006589.s009	2009-03-03	PLosOne	2009	Confirmed	Yes	19668381
http://journals.plos.org/plosone/article/asset?unique&id=info:doi/10.1371/journal.pone.0006767.s001	2009-09-05	PLosOne	2009	Confirmed	Yes	19774229
http://journals.plos.org/plosone/article/asset?unique&id=info:doi/10.1371/journal.pone.0007765.s004	2008-03-11	PLosOne	2009	Confirmed	Yes	19898621
http://journals.plos.org/plosone/article/asset?unique&id=info:doi/10.1371/journal.pone.0007773.s006	2009-09-10	PLosOne	2009	Confirmed	Yes	19915720
http://journals.plos.org/plosone/article/asset?unique&id=info:doi/10.1371/journal.pone.0007773.s008	2009-09-10	PLosOne	2009	Confirmed	Yes	19915720
http://journals.plos.org/plosone/article/asset?unique&id=info:doi/10.1371/journal.pone.0007773.s009	2009-09-15	PLosOne	2009	Confirmed	Yes	19915720
http://journals.plos.org/plosone/article/asset?unique&id=info:doi/10.1371/journal.pone.0009685.s010	2006-09-01	PLosOne	2010	Confirmed	Yes	20300190
http://journals.plos.org/plosone/article/asset?unique&id=info:doi/10.1371/journal.pone.0010320.s008	2009-09-01	PLosOne	2010	Confirmed	No	20436676
http://journals.plos.org/plosone/article/asset?unique&id=info:doi/10.1371/journal.pone.0010693.s006	2010-09-01	PLosOne	2010	Confirmed	Yes	20502693
http://journals.plos.org/plosone/article/asset?unique&id=info:doi/10.1371/journal.pone.0010693.s009	2010-09-01	PLosOne	2010	Confirmed	Yes	20502693
http://journals.plos.org/plosone/article/asset?unique&id=info:doi/10.1371/journal.pone.0010693.s011	2004-09-01	PLosOne	2010	Confirmed	No	20502693
http://journals.plos.org/plosone/article/asset?unique&id=info:doi/10.1371/journal.pone.0011671.s003	2009-03-01	PLosOne	2010	Confirmed	Yes	20652028
http://journals.plos.org/plosone/article/asset?unique&id=info:doi/10.1371/journal.pone.0012139.s002	2010-09-02	PLosOne	2010	Confirmed	Yes	20711346
http://journals.plos.org/plosone/article/asset?unique&id=info:doi/10.1371/journal.pone.0012548.s007	2010-01-04	PLosOne	2010	Confirmed	Yes	20838435
http://journals.plos.org/plosone/article/asset?unique&id=info:doi/10.1371/journal.pone.0012987.s001	2016-03-03	PLosOne	2010	Confirmed	Yes	20957030
http://journals.plos.org/plosone/article/asset?unique&id=info:doi/10.1371/journal.pone.0013020.s012	2009-03-03	PLosOne	2010	Confirmed	Yes	20927367
http://journals.plos.org/plosone/article/asset?unique&id=info:doi/10.1371/journal.pone.0013385.s002	2013-09-03	PLosOne	2010	Confirmed	Yes	20976279
http://journals.plos.org/plosone/article/asset?unique&id=info:doi/10.1371/journal.pone.0014176.s007	2009-03-07	PLosOne	2010	Confirmed	Yes	21152067
http://journals.plos.org/plosone/article/asset?unique&id=info:doi/10.1371/journal.pone.0014686.s010	2010-09-05	PLosOne	2011	Confirmed	Yes	21483663
http://journals.plos.org/plosone/article/asset?unique&id=info:doi/10.1371/journal.pone.0014821.s001	2010-03-08	PLosOne	2011	Confirmed	Yes	21731603
http://journals.plos.org/plosone/article/asset?unique&id=info:doi/10.1371/journal.pone.0015082.s016	2010-03-06	PLosOne	2010	Confirmed	No	21170338
http://journals.plos.org/plosone/article/asset?unique&id=info:doi/10.1371/journal.pone.0015188.s001	2009-09-08	PLosOne	2010	Confirmed	Yes	21187916
http://journals.plos.org/plosone/article/asset?unique&id=info:doi/10.1371/journal.pone.0015188.s002	2013-09-10	PLosOne	2010	Confirmed	Yes	21187916
http://journals.plos.org/plosone/article/asset?unique&id=info:doi/10.1371/journal.pone.0015188.s003	2010-09-09	PLosOne	2010	Confirmed	No	21187916
http://journals.plos.org/plosone/article/asset?unique&id=info:doi/10.1371/journal.pone.0015188.s005	2010-09-09	PLosOne	2010	Confirmed	No	21187916
http://journals.plos.org/plosone/article/asset?unique&id=info:doi/10.1371/journal.pone.0015595.s001	2016-03-02	PLosOne	2010	Confirmed	Yes	21203578
http://journals.plos.org/plosone/article/asset?unique&id=info:doi/10.1371/journal.pone.0016012.s004	2009-09-06	PLosOne	2010	Confirmed	Yes	21209843
http://journals.plos.org/plosone/article/asset?unique&id=info:doi/10.1371/journal.pone.0016950.s012	2009-03-07	PLosOne	2011	Confirmed	Yes	21339811
http://journals.plos.org/plosone/article/asset?unique&id=info:doi/10.1371/journal.pone.0017135.s002	2009-09-03	PLosOne	2011	Confirmed	Yes	21364872
http://journals.plos.org/plosone/article/asset?unique&id=info:doi/10.1371/journal.pone.0017568.s009	2004-09-01	PLosOne	2011	Confirmed	Yes	21423752
http://journals.plos.org/plosone/article/asset?unique&id=info:doi/10.1371/journal.pone.0018216.s005	2010-03-01	PLosOne	2011	Confirmed	Yes	21455306
http://journals.plos.org/plosone/article/asset?unique&id=info:doi/10.1371/journal.pone.0018216.s009	2009-03-01	PLosOne	2011	Confirmed	Yes	21455306
http://journals.plos.org/plosone/article/asset?unique&id=info:doi/10.1371/journal.pone.0018826.s001	2010-03-07	PLosOne	2011	Confirmed	Yes	21533036
http://journals.plos.org/plosone/article/asset?unique&id=info:doi/10.1371/journal.pone.0019774.s015	2016-03-06	PLosOne	2011	Confirmed	Yes	21637832
http://journals.plos.org/plosone/article/asset?unique&id=info:doi/10.1371/journal.pone.0019778.s008	2011-03-03	PLosOne	2011	Confirmed	No	21655096
http://journals.plos.org/plosone/article/asset?unique&id=info:doi/10.1371/journal.pone.0020839.s003	2007-09-01	PLosOne	2011	Confirmed	Yes	21677785
http://journals.plos.org/plosone/article/asset?unique&id=info:doi/10.1371/journal.pone.0021100.s005	2012-09-07	PLosOne	2011	Confirmed	Yes	21698166
http://journals.plos.org/plosone/article/asset?unique&id=info:doi/10.1371/journal.pone.0021100.s006	2013-09-12	PLosOne	2011	Confirmed	Yes	21698166
http://journals.plos.org/plosone/article/asset?unique&id=info:doi/10.1371/journal.pone.0019774.s020	2016-09-02	PLosOne	2011	Confirmed	Yes	21637832
http://journals.plos.org/plosone/article/asset?unique&id=info:doi/10.1371/journal.pone.0021651.s002	2011-05-02	PLosOne	2011	Confirmed	Yes	21765901
http://journals.plos.org/plosone/article/asset?unique&id=info:doi/10.1371/journal.pone.0021730.s004	2011-03-03	PLosOne	2011	Confirmed	Yes	21765906
http://journals.plos.org/plosone/article/asset?unique&id=info:doi/10.1371/journal.pone.0022570.s002	2010-09-08	PLosOne	2011	Confirmed	Yes	21799901
http://journals.plos.org/plosone/article/asset?unique&id=info:doi/10.1371/journal.pone.0022606.s006	2011-03-03	PLosOne	2011	Confirmed	Yes	21799915
http://journals.plos.org/plosone/article/asset?unique&id=info:doi/10.1371/journal.pone.0022606.s008	2011-09-04	PLosOne	2011	Confirmed	Yes	21799915
http://journals.plos.org/plosone/article/asset?unique&id=info:doi/10.1371/journal.pone.0023356.s003	2011-03-05	PLosOne	2011	Confirmed	Yes	21915259
http://journals.plos.org/plosone/article/asset?unique&id=info:doi/10.1371/journal.pone.0023691.s004	2010-09-07	PLosOne	2011	Confirmed	Yes	21912641
http://journals.plos.org/plosone/article/asset?unique&id=info:doi/10.1371/journal.pone.0021667.s008	2010-09-01	PLosOne	2011	Confirmed	Yes	21829439
http://journals.plos.org/plosone/article/asset?unique&id=info:doi/10.1371/journal.pone.0025443.s005	2009-03-06	PLosOne	2011	Confirmed	Yes	22003392
http://journals.plos.org/plosone/article/asset?unique&id=info:doi/10.1371/journal.pone.0025758.s008	2005-09-01	PLosOne	2011	Confirmed	Yes	22039421
http://journals.plos.org/plosone/article/asset?unique&id=info:doi/10.1371/journal.pone.0026348.s003	2008-09-01	PLosOne	2011	Confirmed	Yes	22028862
http://journals.plos.org/plosone/article/asset?unique&id=info:doi/10.1371/journal.pone.0026348.s008	2011-09-01	PLosOne	2011	Confirmed	Yes	22028862
http://journals.plos.org/plosone/article/asset?unique&id=info:doi/10.1371/journal.pone.0026774.s007	2010-03-01	PLosOne	2011	Confirmed	Yes	22046353
http://journals.plos.org/plosone/article/asset?unique&id=info:doi/10.1371/journal.pone.0026992.s002	2009-03-04	PLosOne	2011	Confirmed	Yes	22073122
http://journals.plos.org/plosone/article/asset?unique&id=info:doi/10.1371/journal.pone.0027021.s003	2011-03-01	PLosOne	2011	Confirmed	Yes	22046435
http://journals.plos.org/plosone/article/asset?unique&id=info:doi/10.1371/journal.pone.0027341.s009	2011-03-08	PLosOne	2011	Confirmed	Yes	22087296
http://journals.plos.org/plosone/article/asset?unique&id=info:doi/10.1371/journal.pone.0028485.s004	2010-09-02	PLosOne	2011	Confirmed	Yes	22216095
http://journals.plos.org/plosone/article/asset?unique&id=info:doi/10.1371/journal.pone.0028485.s005	2010-09-10	PLosOne	2011	Confirmed	Yes	22216095
http://journals.plos.org/plosone/article/asset?unique&id=info:doi/10.1371/journal.pone.0028485.s006	2010-09-11	PLosOne	2011	Confirmed	Yes	22216095
http://journals.plos.org/plosone/article/asset?unique&id=info:doi/10.1371/journal.pone.0028503.s010	2010-09-15	PLosOne	2011	Confirmed	No	22174824
http://journals.plos.org/plosone/article/asset?unique&id=info:doi/10.1371/journal.pone.0031414.s008	2011-09-15	PLosOne	2012	Confirmed	Yes	22363642
http://journals.plos.org/plosone/article/asset?unique&id=info:doi/10.1371/journal.pone.0031414.s010	2011-09-04	PLosOne	2012	Confirmed	Yes	22363642
http://journals.plos.org/plosone/article/asset?unique&id=info:doi/10.1371/journal.pone.0031414.s011	2011-03-04	PLosOne	2012	Confirmed	Yes	22363642
http://journals.plos.org/plosone/article/asset?unique&id=info:doi/10.1371/journal.pone.0031414.s012	2011-03-04	PLosOne	2012	Confirmed	Yes	22363642
http://journals.plos.org/plosone/article/asset?unique&id=info:doi/10.1371/journal.pone.0032034.s005	2003-03-01	PLosOne	2012	Confirmed	Yes	22384131
http://journals.plos.org/plosone/article/asset?unique&id=info:doi/10.1371/journal.pone.0032034.s008	2003-03-01	PLosOne	2012	Confirmed	Yes	22384131
http://journals.plos.org/plosone/article/asset?unique&id=info:doi/10.1371/journal.pone.0032034.s011	2006-09-01	PLosOne	2012	Confirmed	Yes	22384131
http://journals.plos.org/plosone/article/asset?unique&id=info:doi/10.1371/journal.pone.0032618.s002	2016-03-07	PLosOne	2012	Confirmed	Yes	22393424
http://journals.plos.org/plosone/article/asset?unique&id=info:doi/10.1371/journal.pone.0032907.s004	2009-12-01	PLosOne	2012	Confirmed	Yes	22479346
http://journals.plos.org/plosone/article/asset?unique&id=info:doi/10.1371/journal.pone.0033294.s003	2009-03-01	PLosOne	2012	Confirmed	Yes	22442682
http://journals.plos.org/plosone/article/asset?unique&id=info:doi/10.1371/journal.pone.0033851.s005	2011-03-05	PLosOne	2012	Confirmed	Yes	22496769
http://journals.plos.org/plosone/article/asset?unique&id=info:doi/10.1371/journal.pone.0034546.s004	2011-03-11	PLosOne	2012	Confirmed	No	22479643
http://journals.plos.org/plosone/article/asset?unique&id=info:doi/10.1371/journal.pone.0035510.s004	2005-09-01	PLosOne	2012	Confirmed	Yes	22539975
http://journals.plos.org/plosone/article/asset?unique&id=info:doi/10.1371/journal.pone.0035961.s006	2011-04-03	PLosOne	2012	Confirmed	Yes	22545152
http://journals.plos.org/plosone/article/asset?unique&id=info:doi/10.1371/journal.pone.0036351.s003	2005-09-01	PLosOne	2012	Confirmed	Yes	22558445
http://journals.plos.org/plosone/article/asset?unique&id=info:doi/10.1371/journal.pone.0036351.s004	2005-09-01	PLosOne	2012	Confirmed	Yes	22558445
http://journals.plos.org/plosone/article/asset?unique&id=info:doi/10.1371/journal.pone.0036351.s006	2008-09-01	PLosOne	2012	Confirmed	Yes	22558445
http://journals.plos.org/plosone/article/asset?unique&id=info:doi/10.1371/journal.pone.0036351.s007	2002-03-01	PLosOne	2012	Confirmed	Yes	22558445
http://journals.plos.org/plosone/article/asset?unique&id=info:doi/10.1371/journal.pone.0036697.s011	2011-09-09	PLosOne	2012	Confirmed	Yes	22615794
http://journals.plos.org/plosone/article/asset?unique&id=info:doi/10.1371/journal.pone.0038096.s002	2011-09-04	PLosOne	2012	Confirmed	Yes	22723849
http://journals.plos.org/plosone/article/asset?unique&id=info:doi/10.1371/journal.pone.0039498.s003	2006-09-01	PLosOne	2012	Confirmed	No	22761806
http://journals.plos.org/plosone/article/asset?unique&id=info:doi/10.1371/journal.pone.0040294.s001	2011-03-08	PLosOne	2012	Confirmed	Yes	22811759
http://journals.plos.org/plosone/article/asset?unique&id=info:doi/10.1371/journal.pone.0040332.s004	2012-09-02	PLosOne	2012	Confirmed	No	22808135
http://journals.plos.org/plosone/article/asset?unique&id=info:doi/10.1371/journal.pone.0040960.s025	2011-03-03	PLosOne	2012	Confirmed	Yes	22952576
http://journals.plos.org/plosone/article/asset?unique&id=info:doi/10.1371/journal.pone.0042377.s004	2016-09-12	PLosOne	2012	Confirmed	No	22879955
http://journals.plos.org/plosone/article/asset?unique&id=info:doi/10.1371/journal.pone.0043435.s002	2003-09-01	PLosOne	2012	Confirmed	No	22952683
http://journals.plos.org/plosone/article/asset?unique&id=info:doi/10.1371/journal.pone.0044060.s004	2011-09-05	PLosOne	2012	Confirmed	Yes	22952873
http://journals.plos.org/plosone/article/asset?unique&id=info:doi/10.1371/journal.pone.0044255.s012	2012-04-01	PLosOne	2012	Confirmed	No	23028509
http://journals.plos.org/plosone/article/asset?unique&id=info:doi/10.1371/journal.pone.0046325.s001	2012-09-04	PLosOne	2012	Confirmed	Yes	23029479
http://journals.plos.org/plosone/article/asset?unique&id=info:doi/10.1371/journal.pone.0046961.s008	2012-03-05	PLosOne	2012	Confirmed	Yes	23071677
http://journals.plos.org/plosone/article/asset?unique&id=info:doi/10.1371/journal.pone.0049274.s013	2004-03-01	PLosOne	2012	Confirmed	Yes	23209567
http://journals.plos.org/plosone/article/asset?unique&id=info:doi/10.1371/journal.pone.0052321.s009	2005-05-02	PLosOne	2013	Confirmed	No	23308108
http://journals.plos.org/plosone/article/asset?unique&id=info:doi/10.1371/journal.pone.0052335.s006	2001-03-01	PLosOne	2012	Confirmed	Yes	23272238
http://journals.plos.org/plosone/article/asset?unique&id=info:doi/10.1371/journal.pone.0052335.s007	2011-09-01	PLosOne	2012	Confirmed	Yes	23272238
http://journals.plos.org/plosone/article/asset?unique&id=info:doi/10.1371/journal.pone.0055596.s002	2011-09-04	PLosOne	2013	Confirmed	No	23405175
http://journals.plos.org/plosone/article/asset?unique&id=info:doi/10.1371/journal.pone.0055761.s004	2012-09-01	PLosOne	2013	Confirmed	Yes	23437062
http://journals.plos.org/plosone/article/asset?unique&id=info:doi/10.1371/journal.pone.0057625.s005	2002-03-01	PLosOne	2013	Confirmed	Yes	23460887
http://journals.plos.org/plosone/article/asset?unique&id=info:doi/10.1371/journal.pone.0057886.s008	2009-01-09	PLosOne	2013	Confirmed	Yes	23526956
http://journals.plos.org/plosone/article/asset?unique&id=info:doi/10.1371/journal.pone.0059006.s003	2012-03-02	PLosOne	2013	Confirmed	Yes	23516592
http://journals.plos.org/plosone/article/asset?unique&id=info:doi/10.1371/journal.pone.0059006.s004	2012-09-09	PLosOne	2013	Confirmed	Yes	23516592
http://journals.plos.org/plosone/article/asset?unique&id=info:doi/10.1371/journal.pone.0060572.s001	2013-03-02	PLosOne	2013	Confirmed	Yes	23577124
http://journals.plos.org/plosone/article/asset?unique&id=info:doi/10.1371/journal.pone.0061547.s001	2012-09-02	PLosOne	2013	Confirmed	Yes	23637850
http://journals.plos.org/plosone/article/asset?unique&id=info:doi/10.1371/journal.pone.0061915.s006	2010-09-05	PLosOne	2013	Confirmed	No	23593504
http://journals.plos.org/plosone/article/asset?unique&id=info:doi/10.1371/journal.pone.0061975.s004	2012-03-04	PLosOne	2013	Confirmed	Yes	23613991
http://journals.plos.org/plosone/article/asset?unique&id=info:doi/10.1371/journal.pone.0062882.s005	2015-09-01	PLosOne	2013	Confirmed	Yes	23667535
http://journals.plos.org/plosone/article/asset?unique&id=info:doi/10.1371/journal.pone.0063825.s007	2012-09-15	PLosOne	2013	Confirmed	Yes	23724005
http://journals.plos.org/plosone/article/asset?unique&id=info:doi/10.1371/journal.pone.0064658.s003	2012-03-04	PLosOne	2013	Confirmed	Yes	23762244
http://journals.plos.org/plosone/article/asset?unique&id=info:doi/10.1371/journal.pone.0064658.s004	2012-03-04	PLosOne	2013	Confirmed	Yes	23762244
http://journals.plos.org/plosone/article/asset?unique&id=info:doi/10.1371/journal.pone.0064691.s001	2012-09-04	PLosOne	2013	Confirmed	Yes	23717650
http://journals.plos.org/plosone/article/asset?unique&id=info:doi/10.1371/journal.pone.0064954.s008	2012-09-09	PLosOne	2013	Confirmed	No	23741434
http://journals.plos.org/plosone/article/asset?unique&id=info:doi/10.1371/journal.pone.0064954.s009	2012-09-09	PLosOne	2013	Confirmed	No	23741434
http://journals.plos.org/plosone/article/asset?unique&id=info:doi/10.1371/journal.pone.0066264.s009	2010-09-02	PLosOne	2013	Confirmed	Yes	23805207
http://journals.plos.org/plosone/article/asset?unique&id=info:doi/10.1371/journal.pone.0066361.s010	2011-09-01	PLosOne	2013	Confirmed	Yes	23840451
http://journals.plos.org/plosone/article/asset?unique&id=info:doi/10.1371/journal.pone.0066809.s008	2012-03-04	PLosOne	2013	Confirmed	No	23826142
http://journals.plos.org/plosone/article/asset?unique&id=info:doi/10.1371/journal.pone.0066809.s010	2012-09-01	PLosOne	2013	Confirmed	No	23826142
http://journals.plos.org/plosone/article/asset?unique&id=info:doi/10.1371/journal.pone.0067980.s003	2012-03-10	PLosOne	2013	Confirmed	Yes	23826350
http://journals.plos.org/plosone/article/asset?unique&id=info:doi/10.1371/journal.pone.0067980.s006	2012-09-09	PLosOne	2013	Confirmed	No	23826350
http://journals.plos.org/plosone/article/asset?unique&id=info:doi/10.1371/journal.pone.0067994.s002	2013-03-01	PLosOne	2013	Confirmed	No	23826353
http://journals.plos.org/plosone/article/asset?unique&id=info:doi/10.1371/journal.pone.0068737.s002	2014-02-09	PLosOne	2013	Confirmed	Yes	23922661
http://journals.plos.org/plosone/article/asset?unique&id=info:doi/10.1371/journal.pone.0069444.s002	2016-03-08	PLosOne	2013	Confirmed	Yes	23940519
http://journals.plos.org/plosone/article/asset?unique&id=info:doi/10.1371/journal.pone.0071099.s019	2013-09-08	PLosOne	2013	Confirmed	Yes	23940695
http://journals.plos.org/plosone/article/asset?unique&id=info:doi/10.1371/journal.pone.0075213.s001	2013-03-01	PLosOne	2013	Confirmed	Yes	24124478
http://journals.plos.org/plosone/article/asset?unique&id=info:doi/10.1371/journal.pone.0076422.s003	2013-09-09	PLosOne	2013	Confirmed	Yes	24146866
http://journals.plos.org/plosone/article/asset?unique&id=info:doi/10.1371/journal.pone.0077859.s002	2013-03-06	PLosOne	2013	Confirmed	No	24205000
http://journals.plos.org/plosone/article/asset?unique&id=info:doi/10.1371/journal.pone.0079051.s001	2006-09-01	PLosOne	2013	Confirmed	Yes	24236088
http://journals.plos.org/plosone/article/asset?unique&id=info:doi/10.1371/journal.pone.0080461.s004	2013-09-10	PLosOne	2013	Confirmed	No	24278285
http://journals.plos.org/plosone/article/asset?unique&id=info:doi/10.1371/journal.pone.0080730.s009	2013-09-05	PLosOne	2013	Confirmed	Yes	24244712
http://journals.plos.org/plosone/article/asset?unique&id=info:doi/10.1371/journal.pone.0080828.s001	2013-09-01	PLosOne	2013	Confirmed	Yes	24278325
http://journals.plos.org/plosone/article/asset?unique&id=info:doi/10.1371/journal.pone.0082435.s005	2012-09-07	PLosOne	2013	Confirmed	Yes	24312422
http://journals.plos.org/plosone/article/asset?unique&id=info:doi/10.1371/journal.pone.0083980.s007	2008-03-01	PLosOne	2013	Confirmed	Yes	24391856
http://journals.plos.org/plosone/article/asset?unique&id=info:doi/10.1371/journal.pone.0084486.s002	2013-09-12	PLosOne	2013	Confirmed	Yes	24367666
http://journals.plos.org/plosone/article/asset?unique&id=info:doi/10.1371/journal.pone.0085093.s003	2005-09-01	PLosOne	2013	Confirmed	Yes	24386451
http://journals.plos.org/plosone/article/asset?unique&id=info:doi/10.1371/journal.pone.0086220.s002	2003-09-01	PLosOne	2014	Confirmed	Yes	24465970
http://journals.plos.org/plosone/article/asset?unique&id=info:doi/10.1371/journal.pone.0089110.s003	2004-09-01	PLosOne	2014	Confirmed	No	24558479
http://journals.plos.org/plosone/article/asset?unique&id=info:doi/10.1371/journal.pone.0089376.s004	2013-09-10	PLosOne	2014	Confirmed	Yes	24586730
http://journals.plos.org/plosone/article/asset?unique&id=info:doi/10.1371/journal.pone.0089376.s005	2013-12-01	PLosOne	2014	Confirmed	Yes	24586730
http://journals.plos.org/plosone/article/asset?unique&id=info:doi/10.1371/journal.pone.0090002.s009	PCDHGA1/10/11/12/2/3/4/5/6/7/8/9-PCDHGB1/2/3/4/5/6/7-PCDHGC3/4/5	PLosOne	2014	FalsePositive	-	24587179
http://journals.plos.org/plosone/article/asset?unique&id=info:doi/10.1371/journal.pone.0090166.s001	2001-09-01	PLosOne	2014	Confirmed	Yes	24587257
http://journals.plos.org/plosone/article/asset?unique&id=info:doi/10.1371/journal.pone.0090335.s016	2010-09-02	PLosOne	2014	Confirmed	Yes	24594983
http://journals.plos.org/plosone/article/asset?unique&id=info:doi/10.1371/journal.pone.0092031.s001	2013-04-02	PLosOne	2014	Confirmed	Yes	24643011
http://journals.plos.org/plosone/article/asset?unique&id=info:doi/10.1371/journal.pone.0092553.s004	2007-09-01	PLosOne	2014	Confirmed	Yes	24694993
http://journals.plos.org/plosone/article/asset?unique&id=info:doi/10.1371/journal.pone.0093972.s008	2013-09-14	PLosOne	2014	Confirmed	Yes	24699680
http://journals.plos.org/plosone/article/asset?unique&id=info:doi/10.1371/journal.pone.0095413.s004	2016-03-10	PLosOne	2014	Confirmed	Yes	24755620
http://journals.plos.org/plosone/article/asset?unique&id=info:doi/10.1371/journal.pone.0095783.s008	2014-03-04	PLosOne	2014	Confirmed	No	24748104
http://journals.plos.org/plosone/article/asset?unique&id=info:doi/10.1371/journal.pone.0096153.s005	2013-09-02	PLosOne	2014	Confirmed	No	24788701
http://journals.plos.org/plosone/article/asset?unique&id=info:doi/10.1371/journal.pone.0096153.s006	2013-09-02	PLosOne	2014	Confirmed	No	24788701
http://journals.plos.org/plosone/article/asset?unique&id=info:doi/10.1371/journal.pone.0096153.s008	2014-03-02	PLosOne	2014	Confirmed	No	24788701
http://journals.plos.org/plosone/article/asset?unique&id=info:doi/10.1371/journal.pone.0096153.s007	2013-09-06	PLosOne	2014	Confirmed	No	24788701
http://journals.plos.org/plosone/article/asset?unique&id=info:doi/10.1371/journal.pone.0097045.s002	2013-03-11	PLosOne	2014	Confirmed	No	24810602
http://journals.plos.org/plosone/article/asset?unique&id=info:doi/10.1371/journal.pone.0099509.s002	2013-09-05	PLosOne	2014	Confirmed	Yes	24905834
http://journals.plos.org/plosone/article/asset?unique&id=info:doi/10.1371/journal.pone.0099509.s003	2013-09-09	PLosOne	2014	Confirmed	Yes	24905834
http://journals.plos.org/plosone/article/asset?unique&id=info:doi/10.1371/journal.pone.0100924.s010	2014-03-02	PLosOne	2014	Confirmed	Yes	24956270
http://journals.plos.org/plosone/article/asset?unique&id=info:doi/10.1371/journal.pone.0100924.s011	2014-03-08	PLosOne	2014	Confirmed	Yes	24956270
http://journals.plos.org/plosone/article/asset?unique&id=info:doi/10.1371/journal.pone.0101127.s009	2002-09-01	PLosOne	2014	Confirmed	Yes	24992012
http://journals.plos.org/plosone/article/asset?unique&id=info:doi/10.1371/journal.pone.0101683.s005	2014-03-02	PLosOne	2014	Confirmed	Yes	25003790
http://journals.plos.org/plosone/article/asset?unique&id=info:doi/10.1371/journal.pone.0101970.s005	2013-09-01	PLosOne	2014	Confirmed	Yes	25093668
http://journals.plos.org/plosone/article/asset?unique&id=info:doi/10.1371/journal.pone.0101970.s007	2013-04-01	PLosOne	2014	Confirmed	Yes	25093668
http://journals.plos.org/plosone/article/asset?unique&id=info:doi/10.1371/journal.pone.0104080.s003	2010-03-01	PLosOne	2014	Confirmed	Yes	25084273
http://journals.plos.org/plosone/article/asset?unique&id=info:doi/10.1371/journal.pone.0104080.s004	2010-09-14	PLosOne	2014	Confirmed	Yes	25084273
http://journals.plos.org/plosone/article/asset?unique&id=info:doi/10.1371/journal.pone.0105393.s006	2013-03-02	PLosOne	2014	Confirmed	Yes	25133526
http://journals.plos.org/plosone/article/asset?unique&id=info:doi/10.1371/journal.pone.0105764.s003	2009-09-09	PLosOne	2014	Confirmed	Yes	25157878
http://journals.plos.org/plosone/article/asset?unique&id=info:doi/10.1371/journal.pone.0106784.s008	2016-03-02	PLosOne	2014	Confirmed	Yes	25198282
http://journals.plos.org/plosone/article/asset?unique&id=info:doi/10.1371/journal.pone.0108553.s006	2013-09-09	PLosOne	2014	Confirmed	Yes	25279834
http://journals.plos.org/plosone/article/asset?unique&id=info:doi/10.1371/journal.pone.0112561.s004	2014-03-01	PLosOne	2014	Confirmed	No	25390899
http://journals.plos.org/plosone/article/asset?unique&id=info:doi/10.1371/journal.pone.0113209.s001	2004-03-01	PLosOne	2015	Confirmed	Yes	25602294
http://journals.plos.org/plosone/article/asset?unique&id=info:doi/10.1371/journal.pone.0113211.s002	2013-03-08	PLosOne	2014	Confirmed	Yes	25419838
http://journals.plos.org/plosone/article/asset?unique&id=info:doi/10.1371/journal.pone.0113361.s001	2009-09-01	PLosOne	2014	Confirmed	Yes	25409526
http://journals.plos.org/plosone/article/asset?unique&id=info:doi/10.1371/journal.pone.0114485.s003	2014-03-04	PLosOne	2014	Confirmed	No	25486255
http://journals.plos.org/plosone/article/asset?unique&id=info:doi/10.1371/journal.pone.0116096.s010	2011-09-05	PLosOne	2015	Confirmed	Yes	25790369
http://journals.plos.org/plosone/article/asset?unique&id=info:doi/10.1371/journal.pone.0116657.s005	2014-10-01	PLosOne	2015	Confirmed	Yes	25643023
http://journals.plos.org/plosone/article/asset?unique&id=info:doi/10.1371/journal.pone.0116657.s006	2014-10-01	PLosOne	2015	Confirmed	Yes	25643023
http://journals.plos.org/plosone/article/asset?unique&id=info:doi/10.1371/journal.pone.0116657.s007	2014-10-01	PLosOne	2015	Confirmed	Yes	25643023
http://journals.plos.org/plosone/article/asset?unique&id=info:doi/10.1371/journal.pone.0116657.s008	2014-10-01	PLosOne	2015	Confirmed	Yes	25643023
http://journals.plos.org/plosone/article/asset?unique&id=info:doi/10.1371/journal.pone.0116657.s009	2014-10-01	PLosOne	2015	Confirmed	Yes	25643023
http://journals.plos.org/plosone/article/asset?unique&id=info:doi/10.1371/journal.pone.0116977.s001	2014-09-15	PLosOne	2015	Confirmed	Yes	25658832
http://journals.plos.org/plosone/article/asset?unique&id=info:doi/10.1371/journal.pone.0118466.s001	2014-03-07	PLosOne	2015	Confirmed	Yes	25742137
http://journals.plos.org/plosone/article/asset?unique&id=info:doi/10.1371/journal.pone.0118466.s002	2014-03-05	PLosOne	2015	Confirmed	Yes	25742137
http://journals.plos.org/plosone/article/asset?unique&id=info:doi/10.1371/journal.pone.0118466.s003	2014-04-02	PLosOne	2015	Confirmed	Yes	25742137
http://journals.plos.org/plosone/article/asset?unique&id=info:doi/10.1371/journal.pone.0120889.s003	2013-03-04	PLosOne	2015	Confirmed	No	25822772
http://journals.plos.org/plosone/article/asset?unique&id=info:doi/10.1371/journal.pone.0121748.s003	2010-09-01	PLosOne	2015	Confirmed	Yes	25793379
http://journals.plos.org/plosone/article/asset?unique&id=info:doi/10.1371/journal.pone.0122146.s009	2014-09-09	PLosOne	2015	Confirmed	Yes	25859847
http://journals.plos.org/plosone/article/asset?unique&id=info:doi/10.1371/journal.pone.0122396.s007	2014-09-03	PLosOne	2015	Confirmed	Yes	25849573
http://journals.plos.org/plosone/article/asset?unique&id=info:doi/10.1371/journal.pone.0123499.s012	2014-03-07	PLosOne	2015	Confirmed	Yes	25886283
http://journals.plos.org/plosone/article/asset?unique&id=info:doi/10.1371/journal.pone.0123569.s008	2014-03-07	PLosOne	2015	Confirmed	Yes	25905921
http://journals.plos.org/plosone/article/asset?unique&id=info:doi/10.1371/journal.pone.0125890.s002	2014-09-03	PLosOne	2015	Confirmed	Yes	25974068
http://journals.plos.org/plosone/article/asset?unique&id=info:doi/10.1371/journal.pone.0126736.s007	2014-09-12	PLosOne	2015	Confirmed	Yes	26000771
http://journals.plos.org/plosone/article/asset?unique&id=info:doi/10.1371/journal.pone.0127285.s005	2014-09-02	PLosOne	2015	Confirmed	Yes	25970601
http://journals.plos.org/plosone/article/asset?unique&id=info:doi/10.1371/journal.pone.0127702.s001	2011-09-01	PLosOne	2015	Confirmed	Yes	26106884
http://journals.plos.org/plosone/article/asset?unique&id=info:doi/10.1371/journal.pone.0127828.s013	2014-03-01	PLosOne	2015	Confirmed	Yes	26020268
http://journals.plos.org/plosone/article/asset?unique&id=info:doi/10.1371/journal.pone.0131961.s006	2013-09-07	PLosOne	2015	Confirmed	No	26121572
http://journals.plos.org/plosone/article/asset?unique&id=info:doi/10.1371/journal.pone.0132176.s002	2014-09-02	PLosOne	2015	Confirmed	Yes	26167691
http://journals.plos.org/plosone/article/asset?unique&id=info:doi/10.1371/journal.pone.0132180.s008	2014-03-01	PLosOne	2015	Confirmed	Yes	26147798
http://journals.plos.org/plosone/article/asset?unique&id=info:doi/10.1371/journal.pone.0132249.s007	2014-09-15	PLosOne	2015	Confirmed	Yes	26133981
http://journals.plos.org/plosone/article/asset?unique&id=info:doi/10.1371/journal.pone.0132296.s004	2015-09-01	PLosOne	2015	Confirmed	Yes	26147972
http://journals.plos.org/plosone/article/asset?unique&id=info:doi/10.1371/journal.pone.0132474.s005	2014-09-02	PLosOne	2015	Confirmed	No	26192751
http://journals.plos.org/plosone/article/asset?unique&id=info:doi/10.1371/journal.pone.0133751.s015	2013-03-06	PLosOne	2015	Confirmed	Yes	26241044
http://journals.plos.org/plosone/article/asset?unique&id=info:doi/10.1371/journal.pone.0134612.s001	2013-09-05	PLosOne	2015	Confirmed	Yes	26226016
http://journals.plos.org/plosone/article/asset?unique&id=info:doi/10.1371/journal.pone.0138210.s012	2014-03-03	PLosOne	2015	Confirmed	Yes	26405815
http://journals.plos.org/plosone/article/asset?unique&id=info:doi/10.1371/journal.pone.0138210.s015	2014-03-03	PLosOne	2015	Confirmed	Yes	26405815
http://journals.plos.org/plosone/article/asset?unique&id=info:doi/10.1371/journal.pone.0138553.s006	2015-09-15	PLosOne	2015	Confirmed	Yes	26383639
http://journals.plos.org/plosone/article/asset?unique&id=info:doi/10.1371/journal.pone.0138569.s012	2016-09-01	PLosOne	2015	Confirmed	Yes	26378456
http://journals.plos.org/plosone/article/asset?unique&id=info:doi/10.1371/journal.pone.0138569.s013	2016-09-02	PLosOne	2015	Confirmed	Yes	26378456
http://journals.plos.org/plosone/article/asset?unique&id=info:doi/10.1371/journal.pone.0139359.s006	2013-09-15	PLosOne	2015	Confirmed	No	26465880
http://journals.plos.org/plosone/article/asset?unique&id=info:doi/10.1371/journal.pone.0140049.s006	2008-03-01	PLosOne	2015	Confirmed	No	26444573
http://journals.plos.org/plosone/article/asset?unique&id=info:doi/10.1371/journal.pone.0140049.s009	2008-09-01	PLosOne	2015	Confirmed	No	26444573
http://journals.plos.org/plosone/article/asset?unique&id=info:doi/10.1371/journal.pone.0141294.s001	2015-03-01	PLosOne	2015	Confirmed	Yes	26510177
http://journals.plos.org/plosone/article/asset?unique&id=info:doi/10.1371/journal.pone.0141859.s007	2014-09-09	PLosOne	2015	Confirmed	Yes	26529237
http://journals.plos.org/plosone/article/asset?unique&id=info:doi/10.1371/journal.pone.0143563.s001	2014-03-03	PLosOne	2015	Confirmed	Yes	26636579
http://journals.plos.org/plosone/article/asset?unique&id=info:doi/10.1371/journal.pone.0145176.s016	2014-03-02	PLosOne	2015	Confirmed	No	26695660
http://journals.plos.org/plosone/article/asset?unique&id=info:doi/10.1371/journal.pone.0145247.s002	2003-03-01	PLosOne	2015	Confirmed	Yes	26684451

## Sheet: GEOdatasets
Supplementary file URL	Example Gene Name Conversion	Database	Year of Release	Confirmed	Other accession numbers/identifying info	Dataset accession number
ftp://ftp.ncbi.nlm.nih.gov:21/geo/series/GSE11nnn/GSE11845/suppl/GSE11845_Supplementary_Fat.xls	4.93e+26	GEO	2008	Confirmed	Yes	GSE11845
ftp://ftp.ncbi.nlm.nih.gov:21/geo/series/GSE11nnn/GSE11845/suppl/GSE11845_Supplementary_Heart.xls	4.93e+26	GEO	2008	Confirmed	Yes	GSE11845
ftp://ftp.ncbi.nlm.nih.gov:21/geo/series/GSE11nnn/GSE11845/suppl/GSE11845_Supplementary_Liver.xls	4.93e+26	GEO	2008	Confirmed	Yes	GSE11845
ftp://ftp.ncbi.nlm.nih.gov:21/geo/series/GSE11nnn/GSE11845/suppl/GSE11845_Supplementary_Muscle.xls	4.93e+26	GEO	2008	Confirmed	Yes	GSE11845
ftp://ftp.ncbi.nlm.nih.gov:21/geo/series/GSE13nnn/GSE13973/suppl/GSE13973_CelegansWS190_GeneCoordinates.xls.gz	2008-10-01	GEO	2009	Confirmed	Yes	GSE13973
ftp://ftp.ncbi.nlm.nih.gov:21/geo/series/GSE3nnn/GSE3253/suppl/GSE3253_LPS-adult_vs_Saline-adult.xls	2004-09-03	GEO	2005	Confirmed	Yes	GSE3253
ftp://ftp.ncbi.nlm.nih.gov:21/geo/series/GSE3nnn/GSE3253/suppl/GSE3253_LPS-aged_vs_Saline-aged.xls	2004-09-03	GEO	2005	Confirmed	Yes	GSE3253
ftp://ftp.ncbi.nlm.nih.gov:21/geo/series/GSE39nnn/GSE39605/suppl/GSE39605_All_KOvsWT_filtered_final.xlsx.gz	2011-09-01	GEO	2013	Confirmed	Yes	GSE39605
ftp://ftp.ncbi.nlm.nih.gov:21/geo/series/GSE39nnn/GSE39605/suppl/GSE39605_ExpressedGenes_Counts_HypoPrepvsWT_ann.xlsx.gz	2011-03-03	GEO	2013	Confirmed	Yes	GSE39605
ftp://ftp.ncbi.nlm.nih.gov:21/geo/series/GSE44nnn/GSE44640/suppl/GSE44640_DESeq_normalised_values.xlsx.gz	2013-03-04	GEO	2013	Confirmed	Yes	GSE44640
ftp://ftp.ncbi.nlm.nih.gov:21/geo/series/GSE44nnn/GSE44945/suppl/GSE44945_processed_data_file.xls.gz	2012-09-18	GEO	2013	Confirmed	No	GSE44945
ftp://ftp.ncbi.nlm.nih.gov:21/geo/series/GSE46nnn/GSE46490/suppl/GSE46490_mRNA_counts.xls.gz	2001-12-01	GEO	2013	Confirmed	No	GSE46490
ftp://ftp.ncbi.nlm.nih.gov:21/geo/series/GSE47nnn/GSE47656/suppl/GSE47656_processed_data_Clement_et_al._2013.xlsx.gz	2008-09-01	GEO	2013	Confirmed	Yes	GSE47656
ftp://ftp.ncbi.nlm.nih.gov:21/geo/series/GSE47nnn/GSE47997/suppl/GSE47997_HepG2_AS_regions.xls.gz	2012-02-02	GEO	2013	Confirmed	Yes	GSE47997
ftp://ftp.ncbi.nlm.nih.gov:21/geo/series/GSE47nnn/GSE47997/suppl/GSE47997_K562_AS_regions.xls.gz	2012-03-06	GEO	2013	Confirmed	Yes	GSE47997
ftp://ftp.ncbi.nlm.nih.gov:21/geo/series/GSE49nnn/GSE49339/suppl/GSE49339_A-PARCLIP.xlsx.gz	2012-09-09	GEO	2013	Confirmed	Yes	GSE49339
ftp://ftp.ncbi.nlm.nih.gov:21/geo/series/GSE49nnn/GSE49339/suppl/GSE49339_D-mRNA_lifetime-rep1.xlsx.gz	2013-03-02	GEO	2013	Confirmed	Yes	GSE49339
ftp://ftp.ncbi.nlm.nih.gov:21/geo/series/GSE49nnn/GSE49339/suppl/GSE49339_E-mRNA_Lifetime-rep2.xlsx.gz	2013-03-01	GEO	2013	Confirmed	Yes	GSE49339
ftp://ftp.ncbi.nlm.nih.gov:21/geo/series/GSE54nnn/GSE54246/suppl/GSE54246_Control_vs._4_NQO_Tongue_gene_exp.xlsx.gz	2013-03-06	GEO	2014	Confirmed	Yes	GSE54246
ftp://ftp.ncbi.nlm.nih.gov:21/geo/series/GSE54nnn/GSE54473/suppl/GSE54473_Suv420_gene_exp.xlsx.gz	2013-09-15	GEO	2014	Confirmed	Yes	GSE54473
ftp://ftp.ncbi.nlm.nih.gov:21/geo/series/GSE54nnn/GSE54982/suppl/GSE54982_Differential_Gene_Expression_Summary.xlsx.gz	2013-09-01	GEO	2014	Confirmed	Yes	GSE54982
ftp://ftp.ncbi.nlm.nih.gov:21/geo/series/GSE54nnn/GSE54984/suppl/GSE54984_Differential_Gene_Expression_Summary.xlsx.gz	2012-09-01	GEO	2014	Confirmed	Yes	GSE54984
ftp://ftp.ncbi.nlm.nih.gov:21/geo/series/GSE55nnn/GSE55621/suppl/GSE55621_YFP_positive_and_YFP_negative_processed_data.xlsx.gz	2014-03-01	GEO	2014	Confirmed	No	GSE55621
ftp://ftp.ncbi.nlm.nih.gov:21/geo/series/GSE55nnn/GSE55797/suppl/GSE55797_RNA-seq_WT_vs_TAF7L_KO-BAT.xls.gz	2013-09-15	GEO	2014	Confirmed	Yes	GSE55797
ftp://ftp.ncbi.nlm.nih.gov:21/geo/series/GSE56nnn/GSE56010/suppl/GSE56010_Processed_location_m6A-switch_updated.xlsx	2014-03-01	GEO	2015	Confirmed	Yes	GSE56010
ftp://ftp.ncbi.nlm.nih.gov:21/geo/series/GSE56nnn/GSE56124/suppl/GSE56124_WTvsHSP31_p0.05.xlsx.gz	2001-05-01	GEO	2014	Confirmed	Yes	GSE56124
ftp://ftp.ncbi.nlm.nih.gov:21/geo/series/GSE56nnn/GSE56124/suppl/GSE56124_WTvsHSP32_p0.05.xlsx.gz	2001-05-01	GEO	2014	Confirmed	Yes	GSE56124
ftp://ftp.ncbi.nlm.nih.gov:21/geo/series/GSE56nnn/GSE56124/suppl/GSE56124_WTvsHSP33_p0.05.xlsx.gz	2001-05-01	GEO	2014	Confirmed	Yes	GSE56124
ftp://ftp.ncbi.nlm.nih.gov:21/geo/series/GSE56nnn/GSE56966/suppl/GSE56966_IL6Ra_WT.xlsx.gz	2013-09-10	GEO	2014	Confirmed	Yes	GSE56966
ftp://ftp.ncbi.nlm.nih.gov:21/geo/series/GSE56nnn/GSE56966/suppl/GSE56966_MyD88_WT.xlsx.gz	2013-03-01	GEO	2014	Confirmed	Yes	GSE56966
ftp://ftp.ncbi.nlm.nih.gov:21/geo/series/GSE57nnn/GSE57116/suppl/GSE57116_velocity.xlsx.gz	2014-09-07	GEO	2014	Confirmed	Yes	GSE57116
ftp://ftp.ncbi.nlm.nih.gov:21/geo/series/GSE57nnn/GSE57377/suppl/GSE57377_TMM.xlsx.gz	2014-09-01	GEO	2014	Confirmed	Yes	GSE57377
ftp://ftp.ncbi.nlm.nih.gov:21/geo/series/GSE58nnn/GSE58018/suppl/GSE58018_iTC-seq_drugs_rpk.xlsx.gz	2013-09-07	GEO	2014	Confirmed	Yes	GSE58018
ftp://ftp.ncbi.nlm.nih.gov:21/geo/series/GSE58nnn/GSE58375/suppl/GSE58375_RNAseq_Expression_Matrix.xlsx.gz	2014-12-01	GEO	2015	Confirmed	No	GSE58375
ftp://ftp.ncbi.nlm.nih.gov:21/geo/series/GSE58nnn/GSE58563/suppl/GSE58563_Annotated_61608probes_DRGFP_4C_samples.xlsx.gz	2011-03-10	GEO	2014	Confirmed	Yes	GSE58563
ftp://ftp.ncbi.nlm.nih.gov:21/geo/series/GSE59nnn/GSE59114/suppl/GSE59114_DBA_GEO_all.xlsx	2014-03-04	GEO	2015	Confirmed	No	GSE59114
ftp://ftp.ncbi.nlm.nih.gov:21/geo/series/GSE60nnn/GSE60165/suppl/GSE60165_gene_exp_control_vs_mirKD-1.xls.gz	2001-09-01	GEO	2014	Confirmed	Yes	GSE60165
ftp://ftp.ncbi.nlm.nih.gov:21/geo/series/GSE60nnn/GSE60387/suppl/GSE60387_Read_counts_SPS.xlsx	2006-10-01	GEO	2014	Confirmed	Yes	GSE60387
ftp://ftp.ncbi.nlm.nih.gov:21/geo/series/GSE60nnn/GSE60745/suppl/GSE60745_Lim_et_al.-si14-3-3z_adipogenic_transcriptome.xls.gz	2014-09-02	GEO	2015	Confirmed	No	GSE60745
ftp://ftp.ncbi.nlm.nih.gov:21/geo/series/GSE60nnn/GSE60939/suppl/GSE60939_Arcaroli_XL184_FPKM_Matrix.xlsx	2014-09-15	GEO	2014	Confirmed	No	GSE60939
ftp://ftp.ncbi.nlm.nih.gov:21/geo/series/GSE60nnn/GSE60941/suppl/GSE60941_Stac_NormalizedCounts_ForGeo.xlsx.gz	2014-09-02	GEO	2015	Confirmed	Yes	GSE60941
ftp://ftp.ncbi.nlm.nih.gov:21/geo/series/GSE60nnn/GSE60941/suppl/GSE60941_Stac_UnNormalizedCounts_ForGeo.xlsx.gz	2014-09-02	GEO	2015	Confirmed	Yes	GSE60941
ftp://ftp.ncbi.nlm.nih.gov:21/geo/series/GSE61nnn/GSE61783/suppl/GSE61783_Processed_Data_Files.xlsx	2014-10-01	GEO	2014	Confirmed	Yes	GSE61783
ftp://ftp.ncbi.nlm.nih.gov:21/geo/series/GSE62nnn/GSE62024/suppl/GSE62024_Read_Counts_Data.xlsx.gz	2006-10-01	GEO	2015	Confirmed	Yes	GSE62024
ftp://ftp.ncbi.nlm.nih.gov:21/geo/series/GSE62nnn/GSE62098/suppl/GSE62098_processedFPKMS.xls.gz	2014-12-01	GEO	2014	Confirmed	No	GSE62098
ftp://ftp.ncbi.nlm.nih.gov:21/geo/series/GSE62nnn/GSE62392/suppl/GSE62392_hyper_methyl_G0_CMP_G5_CMP.xlsx	2014-09-08	GEO	2015	Confirmed	Yes	GSE62392
ftp://ftp.ncbi.nlm.nih.gov:21/geo/series/GSE62nnn/GSE62392/suppl/GSE62392_hypo_methyl_G0_CMP_G5_CMP.xlsx	2014-09-06	GEO	2015	Confirmed	Yes	GSE62392
ftp://ftp.ncbi.nlm.nih.gov:21/geo/series/GSE62nnn/GSE62920/suppl/GSE62920_TotalRNAseq_100413.xlsx	2014-09-10	GEO	2015	Confirmed	Yes	GSE62920
ftp://ftp.ncbi.nlm.nih.gov:21/geo/series/GSE63nnn/GSE63042/suppl/GSE63042_capsod_seq_rel_RPM_060314.xlsx.gz	2016-03-01	GEO	2015	Confirmed	Yes	GSE63042
ftp://ftp.ncbi.nlm.nih.gov:21/geo/series/GSE63nnn/GSE63226/suppl/GSE63226_WRR%2BvsWRR-.xls.gz	2014-03-02	GEO	2014	Confirmed	Yes	GSE63226
ftp://ftp.ncbi.nlm.nih.gov:21/geo/series/GSE63nnn/GSE63405/suppl/GSE63405_G2_LL_counts.xls.gz	2014-10-06	GEO	2015	Confirmed	Yes	GSE63405
ftp://ftp.ncbi.nlm.nih.gov:21/geo/series/GSE63nnn/GSE63406/suppl/GSE63406_Expression.xlsx	2014-10-04	GEO	2015	Confirmed	Yes	GSE63406
ftp://ftp.ncbi.nlm.nih.gov:21/geo/series/GSE63nnn/GSE63406/suppl/GSE63406_G2_Cold_counts.xlsx	2014-10-06	GEO	2015	Confirmed	Yes	GSE63406
ftp://ftp.ncbi.nlm.nih.gov:21/geo/series/GSE63nnn/GSE63513/suppl/GSE63513_processedFPKMs.xlsx	2014-12-01	GEO	2014	Confirmed	No	GSE63513
ftp://ftp.ncbi.nlm.nih.gov:21/geo/series/GSE63nnn/GSE63602/suppl/GSE63602_DESeq_results.xlsx	2014-03-01	GEO	2014	Confirmed	No	GSE63602
ftp://ftp.ncbi.nlm.nih.gov:21/geo/series/GSE63nnn/GSE63796/suppl/GSE63796_mouse_CPs_RPM.xlsx	2002-03-01	GEO	2015	Confirmed	No	GSE63796
ftp://ftp.ncbi.nlm.nih.gov:21/geo/series/GSE63nnn/GSE63948/suppl/GSE63948_Supplemental_Table2_DeepSeq_Fanourgakis_etAl.xls.gz	2006-09-02	GEO	2015	Confirmed	Yes	GSE63948
ftp://ftp.ncbi.nlm.nih.gov:21/geo/series/GSE65nnn/GSE65457/suppl/GSE65457_TableS2_RNAseq.xlsx.gz	2015-03-04	GEO	2015	Confirmed	No	GSE65457
ftp://ftp.ncbi.nlm.nih.gov:21/geo/series/GSE65nnn/GSE65850/suppl/GSE65850_FPKM_data.xlsx	2014-03-01	GEO	2015	Confirmed	Yes	GSE65850
ftp://ftp.ncbi.nlm.nih.gov:21/geo/series/GSE66nnn/GSE66506/suppl/GSE66506_DE_analysis_010714.xlsx	2014-12-01	GEO	2015	Confirmed	Yes	GSE66506
ftp://ftp.ncbi.nlm.nih.gov:21/geo/series/GSE66nnn/GSE66575/suppl/GSE66575_RNAseq_genes_expression.xlsx	2015-03-01	GEO	2015	Confirmed	Yes	GSE66575
ftp://ftp.ncbi.nlm.nih.gov:21/geo/series/GSE66nnn/GSE66716/suppl/GSE66716_Lim_et_al_14-3-3zKOWAT_Processed_data_Cuffdiff.xlsx	2015-03-01	GEO	2015	Confirmed	Yes	GSE66716
ftp://ftp.ncbi.nlm.nih.gov:21/geo/series/GSE66nnn/GSE66809/suppl/GSE66809_IFNg_vs_Mock_RPF_RNAseq_Count.xlsx.gz	2015-03-02	GEO	2015	Confirmed	No	GSE66809
ftp://ftp.ncbi.nlm.nih.gov:21/geo/series/GSE67nnn/GSE67149/suppl/GSE67149_Normalized_FPKM_Values.xlsx	2015-10-01	GEO	2015	Confirmed	No	GSE67149
ftp://ftp.ncbi.nlm.nih.gov:21/geo/series/GSE67nnn/GSE67374/suppl/GSE67374_nupurdasgupta_GEO_file_normlised_mRNA_seq_032415.xlsx	2015-09-01	GEO	2015	Confirmed	Yes	GSE67374
ftp://ftp.ncbi.nlm.nih.gov:21/geo/series/GSE67nnn/GSE67658/suppl/GSE67658_2wks_mRNA-seq_All_genes.xlsx.gz	2015-03-04	GEO	2015	Confirmed	Yes	GSE67658
ftp://ftp.ncbi.nlm.nih.gov:21/geo/series/GSE68nnn/GSE68016/suppl/GSE68016_Gene_compaction_scores_for_all_datasets_with_multiple_replicates.xlsx	2015-10-01	GEO	2015	Confirmed	Yes	GSE68016
ftp://ftp.ncbi.nlm.nih.gov:21/geo/series/GSE68nnn/GSE68016/suppl/GSE68016_Gene_compaction_scores_for_temperature-sensitive_dataset.xlsx	2015-10-01	GEO	2015	Confirmed	Yes	GSE68016
ftp://ftp.ncbi.nlm.nih.gov:21/geo/series/GSE68nnn/GSE68160/suppl/GSE68160_GRdim-RNASeq.xlsx	2013-03-10	GEO	2015	Confirmed	Yes	GSE68160
ftp://ftp.ncbi.nlm.nih.gov:21/geo/series/GSE68nnn/GSE68220/suppl/GSE68220_processed_data.xlsx	2015-09-02	GEO	2015	Confirmed	Yes	GSE68220
ftp://ftp.ncbi.nlm.nih.gov:21/geo/series/GSE68nnn/GSE68300/suppl/GSE68300_RNA-seq_lsm-1_mutants_processed_data.xls.gz	2001-12-01	GEO	2015	Confirmed	Yes	GSE68300
ftp://ftp.ncbi.nlm.nih.gov:21/geo/series/GSE68nnn/GSE68316/suppl/GSE68316_Supplementary_S2_mRNA.xls.gz	2016-09-07	GEO	2015	Confirmed	Yes	GSE68316
ftp://ftp.ncbi.nlm.nih.gov:21/geo/series/GSE68nnn/GSE68460/suppl/GSE68460_gene_exp.xls.gz	2015-09-03	GEO	2015	Confirmed	Yes	GSE68460
ftp://ftp.ncbi.nlm.nih.gov:21/geo/series/GSE68nnn/GSE68796/suppl/GSE68796_Insertions_counts.xls.gz	2014-03-10	GEO	2015	Confirmed	No	GSE68796
ftp://ftp.ncbi.nlm.nih.gov:21/geo/series/GSE68nnn/GSE68815/suppl/GSE68815_DMR_1.xls.gz	2013-03-04	GEO	2015	Confirmed	Yes	GSE68815
ftp://ftp.ncbi.nlm.nih.gov:21/geo/series/GSE68nnn/GSE68815/suppl/GSE68815_RNA-Seq_rpkm.xlsx	2015-09-02	GEO	2015	Confirmed	Yes	GSE68815
ftp://ftp.ncbi.nlm.nih.gov:21/geo/series/GSE69nnn/GSE69322/suppl/GSE69322_Gata6_ChIP-seq_peaks_XEN_cells2.xlsx	2009-09-01	GEO	2015	Confirmed	Yes	GSE69322
ftp://ftp.ncbi.nlm.nih.gov:21/geo/series/GSE69nnn/GSE69322/suppl/GSE69322_RNA-seq_analysis_GATA6_induction_hESCs.xlsx	2002-03-01	GEO	2015	Confirmed	Yes	GSE69322
ftp://ftp.ncbi.nlm.nih.gov:21/geo/series/GSE70nnn/GSE70109/suppl/GSE70109_RIPseq_data_mapped_to_RefSeq_NR.xlsx	2013-03-02	GEO	2015	Confirmed	Yes	GSE70109
ftp://ftp.ncbi.nlm.nih.gov:21/geo/series/GSE70nnn/GSE70513/suppl/GSE70513_GC_Biopsy_and_Cell_Line_Expression.xlsx	2015-12-01	GEO	2015	Confirmed	No	GSE70513
ftp://ftp.ncbi.nlm.nih.gov:21/geo/series/GSE70nnn/GSE70596/suppl/GSE70596_RNAseq_ILC3vTh17.xlsx.gz	2015-03-08	GEO	2015	Confirmed	No	GSE70596
ftp://ftp.ncbi.nlm.nih.gov:21/geo/series/GSE71nnn/GSE71252/suppl/GSE71252_Akdogan_Expression_Across_Samples_JUL232015.xlsx	2011-09-30	GEO	2015	Confirmed	Yes	GSE71252
ftp://ftp.ncbi.nlm.nih.gov:21/geo/series/GSE71nnn/GSE71382/suppl/GSE71382_ProcessedData.xlsx	2015-03-05	GEO	2015	Confirmed	Yes	GSE71382
ftp://ftp.ncbi.nlm.nih.gov:21/geo/series/GSE71nnn/GSE71924/suppl/GSE71924_All_samples_FPKM.xlsx	2015-09-01	GEO	2015	Confirmed	No	GSE71924
ftp://ftp.ncbi.nlm.nih.gov:21/geo/series/GSE72nnn/GSE72321/suppl/GSE72321_annotated_diffana_6-OHDA-6-OHDA_En.xlsx	2007-09-01	GEO	2015	Confirmed	Yes	GSE72321
ftp://ftp.ncbi.nlm.nih.gov:21/geo/series/GSE72nnn/GSE72341/suppl/GSE72341_DEseq_results.xlsx	2016-09-07	GEO	2015	Confirmed	Yes	GSE72341
ftp://ftp.ncbi.nlm.nih.gov:21/geo/series/GSE72nnn/GSE72402/suppl/GSE72402_Ken6weekRnaSeqTC_6week_miRNA_RedundantAnnotation.xls.gz	2012-03-04	GEO	2015	Confirmed	Yes	GSE72402
ftp://ftp.ncbi.nlm.nih.gov:21/geo/series/GSE72nnn/GSE72501/suppl/GSE72501_GM12878submission_RPKMs.xls.gz	2015-03-06	GEO	2015	Confirmed	Yes	GSE72501
ftp://ftp.ncbi.nlm.nih.gov:21/geo/series/GSE72nnn/GSE72502/suppl/GSE72502_PBMC_RPKMs.xls.gz	2015-03-06	GEO	2015	Confirmed	Yes	GSE72502
ftp://ftp.ncbi.nlm.nih.gov:21/geo/series/GSE73nnn/GSE73060/suppl/GSE73060_RNA_seq_results_with-geneinfo.xlsx.gz	2015-09-09	GEO	2015	Confirmed	Yes	GSE73060
ftp://ftp.ncbi.nlm.nih.gov:21/geo/series/GSE73nnn/GSE73632/suppl/GSE73632_rpkm_matrix.xlsx	2015-12-01	GEO	2015	Confirmed	Yes	GSE73632
ftp://ftp.ncbi.nlm.nih.gov:21/geo/series/GSE73nnn/GSE73892/suppl/GSE73892_processed_RPKM.xls.gz	2015-09-09	GEO	2015	Confirmed	Yes	GSE73892
ftp://ftp.ncbi.nlm.nih.gov:21/geo/series/GSE74nnn/GSE74339/suppl/GSE74339_Francis_and_Milford_et_al_CRLF2_RNASeq_matrix.xlsx.gz	2015-12-01	GEO	2015	Confirmed	No	GSE74339
ftp://ftp.ncbi.nlm.nih.gov:21/geo/series/GSE74nnn/GSE74545/suppl/GSE74545_DESeq_obe1_obe2_vs_WT.xlsx	2015-09-05	GEO	2015	Confirmed	No	GSE74545
ftp://ftp.ncbi.nlm.nih.gov:21/geo/series/GSE74nnn/GSE74545/suppl/GSE74545_DESeq_obe2_Df_vs_WT.xlsx	2015-09-05	GEO	2015	Confirmed	No	GSE74545
ftp://ftp.ncbi.nlm.nih.gov:21/geo/series/GSE74nnn/GSE74647/suppl/GSE74647_HTSeq_raw_count.xlsx	2015-03-01	GEO	2015	Confirmed	No	GSE74647
ftp://ftp.ncbi.nlm.nih.gov:21/geo/series/GSE75nnn/GSE75189/suppl/GSE75189_fpkm-log2-all_samples.xlsx.gz	2015-03-02	GEO	2015	Confirmed	No	GSE75189
ftp://ftp.ncbi.nlm.nih.gov:21/geo/series/GSE75nnn/GSE75765/suppl/GSE75765_Sharma_Rando_2015_AStRF.xlsx	2015-03-05	GEO	2015	Confirmed	Yes	GSE75765
ftp://ftp.ncbi.nlm.nih.gov:21/geo/series/GSE75nnn/GSE75765/suppl/GSE75765_Sharma_Rando_2015_spermRNAinject.xlsx	2015-09-02	GEO	2015	Confirmed	Yes	GSE75765
ftp://ftp.ncbi.nlm.nih.gov:21/geo/series/GSE75nnn/GSE75765/suppl/GSE75765_Sharma_Rando_2015_tRFGGinject.xlsx	2015-03-05	GEO	2015	Confirmed	Yes	GSE75765
ftp://ftp.ncbi.nlm.nih.gov:21/geo/series/GSE75nnn/GSE75769/suppl/GSE75769_Sharma_Rando_2015_ICSI.xlsx	2015-03-05	GEO	2015	Confirmed	Yes	GSE75769
ftp://ftp.ncbi.nlm.nih.gov:21/geo/series/GSE75nnn/GSE75832/suppl/GSE75832_DifferentialExpression_groupwise_comparisons.xlsx	2014-03-06	GEO	2015	Confirmed	Yes	GSE75832
ftp://ftp.ncbi.nlm.nih.gov:21/geo/series/GSE75nnn/GSE75832/suppl/GSE75832_DifferentialExpression_withingroup.xlsx	2014-03-02	GEO	2015	Confirmed	Yes	GSE75832
ftp://ftp.ncbi.nlm.nih.gov:21/geo/series/GSE75nnn/GSE75832/suppl/GSE75832_genes_fpkmonly_for_all_samples.xlsx	2014-09-07	GEO	2015	Confirmed	Yes	GSE75832
ftp://ftp.ncbi.nlm.nih.gov:21/geo/series/GSE75nnn/GSE75902/suppl/GSE75902_Sharma_Rando_TableS7.xlsx	2015-09-15	GEO	2015	Confirmed	No	GSE75902
ftp://ftp.ncbi.nlm.nih.gov:21/geo/series/GSE76nnn/GSE76232/suppl/GSE76232_isoforms.diff_exp_ann_result.xls.gz	2013-09-09	GEO	2015	Confirmed	Yes	GSE76232
ftp://ftp.ncbi.nlm.nih.gov:21/geo/series/GSE8nnn/GSE8534/suppl/GSE8534_raw_data.xls	2007-09-15	GEO	2007	Confirmed	Yes	GSE8534
ftp://ftp.ncbi.nlm.nih.gov:21/geo/samples/GSM1295nnn/GSM1295990/suppl/GSM1295990_M22K_08_18_CTR_Alexa555_TAU_Alexa647.xls.gz	2008-09-01	GEO	2013	Confirmed	Yes	GSM1295990
ftp://ftp.ncbi.nlm.nih.gov:21/geo/samples/GSM1295nnn/GSM1295990/suppl/GSM1295990_M22K_08_18.xls.gz	2008-09-01	GEO	2013	Confirmed	Yes	GSM1295990
ftp://ftp.ncbi.nlm.nih.gov:21/geo/samples/GSM1295nnn/GSM1295991/suppl/GSM1295991_M22K_08_19_TAU_Alexa555_CTR_Alexa647.xls.gz	2008-09-01	GEO	2013	Confirmed	Yes	GSM1295991
ftp://ftp.ncbi.nlm.nih.gov:21/geo/samples/GSM1295nnn/GSM1295991/suppl/GSM1295991_M22K_08_19.xls.gz	2008-09-01	GEO	2013	Confirmed	Yes	GSM1295991
ftp://ftp.ncbi.nlm.nih.gov:21/geo/samples/GSM1356nnn/GSM1356235/suppl/GSM1356235_sample_16.xlsx.gz	2001-09-01	GEO	2014	Confirmed	Yes	GSM1356235
ftp://ftp.ncbi.nlm.nih.gov:21/geo/samples/GSM1356nnn/GSM1356236/suppl/GSM1356236_sample_12.xlsx.gz	2001-09-01	GEO	2014	Confirmed	Yes	GSM1356236
ftp://ftp.ncbi.nlm.nih.gov:21/geo/samples/GSM1356nnn/GSM1356237/suppl/GSM1356237_sample_8.xlsx.gz	2001-09-01	GEO	2014	Confirmed	Yes	GSM1356237
ftp://ftp.ncbi.nlm.nih.gov:21/geo/samples/GSM1356nnn/GSM1356238/suppl/GSM1356238_sample_15.xlsx.gz	2001-09-01	GEO	2014	Confirmed	Yes	GSM1356238
ftp://ftp.ncbi.nlm.nih.gov:21/geo/samples/GSM1356nnn/GSM1356239/suppl/GSM1356239_sample_17.xlsx.gz	2001-09-01	GEO	2014	Confirmed	Yes	GSM1356239
ftp://ftp.ncbi.nlm.nih.gov:21/geo/samples/GSM1356nnn/GSM1356240/suppl/GSM1356240_sample_14.xlsx.gz	2001-09-01	GEO	2014	Confirmed	Yes	GSM1356240
ftp://ftp.ncbi.nlm.nih.gov:21/geo/samples/GSM1356nnn/GSM1356241/suppl/GSM1356241_sample_9.xlsx.gz	2001-09-01	GEO	2014	Confirmed	Yes	GSM1356241
ftp://ftp.ncbi.nlm.nih.gov:21/geo/samples/GSM1356nnn/GSM1356242/suppl/GSM1356242_sample_13.xlsx.gz	2001-09-01	GEO	2014	Confirmed	Yes	GSM1356242
ftp://ftp.ncbi.nlm.nih.gov:21/geo/samples/GSM1356nnn/GSM1356243/suppl/GSM1356243_sample_11.xlsx.gz	2001-09-01	GEO	2014	Confirmed	Yes	GSM1356243
ftp://ftp.ncbi.nlm.nih.gov:21/geo/samples/GSM1356nnn/GSM1356244/suppl/GSM1356244_sample_10.xlsx.gz	2001-09-01	GEO	2014	Confirmed	Yes	GSM1356244
ftp://ftp.ncbi.nlm.nih.gov:21/geo/samples/GSM1356nnn/GSM1356245/suppl/GSM1356245_sample_18.xlsx.gz	2001-09-01	GEO	2014	Confirmed	Yes	GSM1356245
ftp://ftp.ncbi.nlm.nih.gov:21/geo/samples/GSM1356nnn/GSM1356246/suppl/GSM1356246_sample_7.xlsx.gz	2001-09-01	GEO	2014	Confirmed	Yes	GSM1356246
ftp://ftp.ncbi.nlm.nih.gov:21/geo/samples/GSM1358nnn/GSM1358060/suppl/GSM1358060_prg-1_L1_gene_fpkm.xlsx.gz	2014-09-01	GEO	2014	Confirmed	Yes	GSM1358060
ftp://ftp.ncbi.nlm.nih.gov:21/geo/samples/GSM1358nnn/GSM1358061/suppl/GSM1358061_prg-1_L2_gene_fpkm.xlsx.gz	2014-09-01	GEO	2014	Confirmed	Yes	GSM1358061
ftp://ftp.ncbi.nlm.nih.gov:21/geo/samples/GSM1358nnn/GSM1358062/suppl/GSM1358062_prg-1_L3_gene_fpkm.xlsx.gz	2014-09-01	GEO	2014	Confirmed	Yes	GSM1358062
ftp://ftp.ncbi.nlm.nih.gov:21/geo/samples/GSM1358nnn/GSM1358063/suppl/GSM1358063_prg-1_L4_gene_fpkm.xlsx.gz	2014-09-01	GEO	2014	Confirmed	Yes	GSM1358063
ftp://ftp.ncbi.nlm.nih.gov:21/geo/samples/GSM1366nnn/GSM1366944/suppl/GSM1366944_oocyte_fpkm-0409.xlsx.gz	2014-03-04	GEO	2014	Confirmed	Yes	GSM1366944
ftp://ftp.ncbi.nlm.nih.gov:21/geo/samples/GSM1398nnn/GSM1398723/suppl/GSM1398723_CRYAAN101D-1.xlsx.gz	2011-09-02	GEO	2014	Confirmed	Yes	GSM1398723
ftp://ftp.ncbi.nlm.nih.gov:21/geo/samples/GSM1398nnn/GSM1398724/suppl/GSM1398724_CRYAAWT-1.xlsx.gz	2011-09-02	GEO	2014	Confirmed	Yes	GSM1398724
ftp://ftp.ncbi.nlm.nih.gov:21/geo/samples/GSM1398nnn/GSM1398725/suppl/GSM1398725_CRYAAN101D-2.xlsx.gz	2011-09-02	GEO	2014	Confirmed	Yes	GSM1398725
ftp://ftp.ncbi.nlm.nih.gov:21/geo/samples/GSM1398nnn/GSM1398726/suppl/GSM1398726_CRYAAWT-2.xlsx.gz	2011-09-02	GEO	2014	Confirmed	Yes	GSM1398726
ftp://ftp.ncbi.nlm.nih.gov:21/geo/samples/GSM1468nnn/GSM1468330/suppl/GSM1468330_ESC.WT.b1.xlsx.gz	2014-09-01	GEO	2015	Confirmed	Yes	GSM1468330
ftp://ftp.ncbi.nlm.nih.gov:21/geo/samples/GSM1468nnn/GSM1468331/suppl/GSM1468331_ESC.d56.b1.xlsx.gz	2014-09-01	GEO	2015	Confirmed	Yes	GSM1468331
ftp://ftp.ncbi.nlm.nih.gov:21/geo/samples/GSM1468nnn/GSM1468332/suppl/GSM1468332_Day0.WT.b1.xlsx.gz	2014-09-01	GEO	2015	Confirmed	Yes	GSM1468332
ftp://ftp.ncbi.nlm.nih.gov:21/geo/samples/GSM1468nnn/GSM1468333/suppl/GSM1468333_Day0.WT.b2.xlsx.gz	2014-09-01	GEO	2015	Confirmed	Yes	GSM1468333
ftp://ftp.ncbi.nlm.nih.gov:21/geo/samples/GSM1468nnn/GSM1468334/suppl/GSM1468334_Day0.d56.b1.xlsx.gz	2014-09-01	GEO	2015	Confirmed	Yes	GSM1468334
ftp://ftp.ncbi.nlm.nih.gov:21/geo/samples/GSM1468nnn/GSM1468335/suppl/GSM1468335_Day0.d56.b2.xlsx.gz	2014-09-01	GEO	2015	Confirmed	Yes	GSM1468335
ftp://ftp.ncbi.nlm.nih.gov:21/geo/samples/GSM1468nnn/GSM1468336/suppl/GSM1468336_Day0.d56d79.b1.xlsx.gz	2014-09-01	GEO	2015	Confirmed	Yes	GSM1468336
ftp://ftp.ncbi.nlm.nih.gov:21/geo/samples/GSM1468nnn/GSM1468337/suppl/GSM1468337_Day4.WT.b1.xlsx.gz	2014-09-01	GEO	2015	Confirmed	Yes	GSM1468337
ftp://ftp.ncbi.nlm.nih.gov:21/geo/samples/GSM1468nnn/GSM1468338/suppl/GSM1468338_Day4.WT.b2.xlsx.gz	2014-09-01	GEO	2015	Confirmed	Yes	GSM1468338
ftp://ftp.ncbi.nlm.nih.gov:21/geo/samples/GSM1468nnn/GSM1468339/suppl/GSM1468339_Day4.d56.b1.xlsx.gz	2014-09-01	GEO	2015	Confirmed	Yes	GSM1468339
ftp://ftp.ncbi.nlm.nih.gov:21/geo/samples/GSM1468nnn/GSM1468340/suppl/GSM1468340_Day4.d56.b2.xlsx.gz	2014-09-01	GEO	2015	Confirmed	Yes	GSM1468340
ftp://ftp.ncbi.nlm.nih.gov:21/geo/samples/GSM1468nnn/GSM1468341/suppl/GSM1468341_Day4.d56d79.b1.xlsx.gz	2014-09-01	GEO	2015	Confirmed	Yes	GSM1468341
ftp://ftp.ncbi.nlm.nih.gov:21/geo/samples/GSM1479nnn/GSM1479217/suppl/GSM1479217_mBrain_RNAseq_RPKM.xls.gz	2016-03-07	GEO	2014	Confirmed	Yes	GSM1479217
ftp://ftp.ncbi.nlm.nih.gov:21/geo/samples/GSM1603nnn/GSM1603394/suppl/GSM1603394_1_8R1.genes.xlsx	2015-09-05	GEO	2015	Confirmed	Yes	GSM1603394
ftp://ftp.ncbi.nlm.nih.gov:21/geo/samples/GSM1603nnn/GSM1603395/suppl/GSM1603395_2_8R1genes.xlsx	2015-09-05	GEO	2015	Confirmed	Yes	GSM1603395
ftp://ftp.ncbi.nlm.nih.gov:21/geo/samples/GSM1603nnn/GSM1603396/suppl/GSM1603396_3_8R1genes.xlsx	2015-09-05	GEO	2015	Confirmed	Yes	GSM1603396
ftp://ftp.ncbi.nlm.nih.gov:21/geo/samples/GSM1603nnn/GSM1603397/suppl/GSM1603397_1_10R1genes.xlsx	2014-09-05	GEO	2015	Confirmed	Yes	GSM1603397
ftp://ftp.ncbi.nlm.nih.gov:21/geo/samples/GSM1603nnn/GSM1603398/suppl/GSM1603398_2_10R1genes.xlsx	2014-09-05	GEO	2015	Confirmed	Yes	GSM1603398
ftp://ftp.ncbi.nlm.nih.gov:21/geo/samples/GSM1603nnn/GSM1603399/suppl/GSM1603399_3_10R1genes.xlsx	2015-09-05	GEO	2015	Confirmed	Yes	GSM1603399
ftp://ftp.ncbi.nlm.nih.gov:21/geo/samples/GSM1603nnn/GSM1603400/suppl/GSM1603400_1ECR10genes.xlsx	2014-09-05	GEO	2015	Confirmed	Yes	GSM1603400
ftp://ftp.ncbi.nlm.nih.gov:21/geo/samples/GSM1603nnn/GSM1603401/suppl/GSM1603401_2ECR10R1genes.xlsx	2014-09-05	GEO	2015	Confirmed	Yes	GSM1603401
ftp://ftp.ncbi.nlm.nih.gov:21/geo/samples/GSM1603nnn/GSM1603402/suppl/GSM1603402_3ECR10R1genes.xlsx	2014-09-05	GEO	2015	Confirmed	Yes	GSM1603402
ftp://ftp.ncbi.nlm.nih.gov:21/geo/samples/GSM1705nnn/GSM1705505/suppl/GSM1705505_Target_Prediction_miRNA_CHL3.xlsx	2013-09-15	GEO	2015	Confirmed	No	GSM1705505
ftp://ftp.ncbi.nlm.nih.gov:21/geo/samples/GSM1705nnn/GSM1705506/suppl/GSM1705506_Target_Prediction_miRNA_CHL4.xlsx	2013-09-15	GEO	2015	Confirmed	No	GSM1705506
ftp://ftp.ncbi.nlm.nih.gov:21/geo/samples/GSM1705nnn/GSM1705508/suppl/GSM1705508_Target_Prediction_miRNA_CHL6.xlsx	2013-03-11	GEO	2015	Confirmed	No	GSM1705508
ftp://ftp.ncbi.nlm.nih.gov:21/geo/samples/GSM1862nnn/GSM1862264/suppl/GSM1862264_WRRh.xls.gz	2015-03-02	GEO	2015	Confirmed	Yes	GSM1862264
ftp://ftp.ncbi.nlm.nih.gov:21/geo/samples/GSM1862nnn/GSM1862267/suppl/GSM1862267_XHl.xls.gz	2015-03-02	GEO	2015	Confirmed	Yes	GSM1862267
ftp://ftp.ncbi.nlm.nih.gov:21/geo/samples/GSM326nnn/GSM326090/suppl/GSM326090_M016.xls.gz	2008-03-08	GEO	2009	Confirmed	Yes	GSM326090
ftp://ftp.ncbi.nlm.nih.gov:21/geo/samples/GSM326nnn/GSM326091/suppl/GSM326091_M017.xls.gz	2008-03-08	GEO	2009	Confirmed	Yes	GSM326091
ftp://ftp.ncbi.nlm.nih.gov:21/geo/samples/GSM326nnn/GSM326092/suppl/GSM326092_I016.xls.gz	2008-03-08	GEO	2009	Confirmed	Yes	GSM326092
ftp://ftp.ncbi.nlm.nih.gov:21/geo/samples/GSM326nnn/GSM326093/suppl/GSM326093_I017.xls.gz	2008-03-08	GEO	2009	Confirmed	Yes	GSM326093
ftp://ftp.ncbi.nlm.nih.gov:21/geo/samples/GSM326nnn/GSM326094/suppl/GSM326094_R007.xls.gz	2008-03-08	GEO	2009	Confirmed	Yes	GSM326094
ftp://ftp.ncbi.nlm.nih.gov:21/geo/samples/GSM326nnn/GSM326095/suppl/GSM326095_DM007.xls.gz	2008-03-08	GEO	2009	Confirmed	Yes	GSM326095
ftp://ftp.ncbi.nlm.nih.gov:21/geo/samples/GSM326nnn/GSM326095/suppl/GSM326096_H001.xls.gz	2008-03-08	GEO	2009	Confirmed	Yes	GSM326095
ftp://ftp.ncbi.nlm.nih.gov:21/geo/samples/GSM326nnn/GSM326097/suppl/GSM326097_M020.xls.gz	2008-03-08	GEO	2009	Confirmed	Yes	GSM326097
ftp://ftp.ncbi.nlm.nih.gov:21/geo/samples/GSM326nnn/GSM326098/suppl/GSM326098_I019.xls.gz	2008-03-08	GEO	2009	Confirmed	Yes	GSM326098
ftp://ftp.ncbi.nlm.nih.gov:21/geo/samples/GSM326nnn/GSM326099/suppl/GSM326099_R008.xls.gz	2008-03-08	GEO	2009	Confirmed	Yes	GSM326099
ftp://ftp.ncbi.nlm.nih.gov:21/geo/samples/GSM326nnn/GSM326100/suppl/GSM326100_R009.xls.gz	2008-03-08	GEO	2009	Confirmed	Yes	GSM326100
ftp://ftp.ncbi.nlm.nih.gov:21/geo/samples/GSM326nnn/GSM326101/suppl/GSM326101_M022.xls.gz	2008-03-08	GEO	2009	Confirmed	Yes	GSM326101
ftp://ftp.ncbi.nlm.nih.gov:21/geo/samples/GSM326nnn/GSM326102/suppl/GSM326102_M023.xls.gz	2008-03-08	GEO	2009	Confirmed	Yes	GSM326102
ftp://ftp.ncbi.nlm.nih.gov:21/geo/samples/GSM326nnn/GSM326103/suppl/GSM326103_I020.xls.gz	2008-03-08	GEO	2009	Confirmed	Yes	GSM326103
ftp://ftp.ncbi.nlm.nih.gov:21/geo/samples/GSM326nnn/GSM326104/suppl/GSM326104_I021.xls.gz	2008-03-08	GEO	2009	Confirmed	Yes	GSM326104
ftp://ftp.ncbi.nlm.nih.gov:21/geo/samples/GSM326nnn/GSM326105/suppl/GSM326105_M024.xls.gz	2008-03-08	GEO	2009	Confirmed	Yes	GSM326105
ftp://ftp.ncbi.nlm.nih.gov:21/geo/samples/GSM326nnn/GSM326106/suppl/GSM326106_M025.xls.gz	2008-03-08	GEO	2009	Confirmed	Yes	GSM326106
ftp://ftp.ncbi.nlm.nih.gov:21/geo/samples/GSM326nnn/GSM326107/suppl/GSM326107_I022.xls.gz	2008-03-08	GEO	2009	Confirmed	Yes	GSM326107
ftp://ftp.ncbi.nlm.nih.gov:21/geo/samples/GSM326nnn/GSM326108/suppl/GSM326108_I023.xls.gz	2008-03-08	GEO	2009	Confirmed	Yes	GSM326108
ftp://ftp.ncbi.nlm.nih.gov:21/geo/samples/GSM326nnn/GSM326109/suppl/GSM326109_R010.xls.gz	2008-03-08	GEO	2009	Confirmed	Yes	GSM326109
ftp://ftp.ncbi.nlm.nih.gov:21/geo/samples/GSM326nnn/GSM326110/suppl/GSM326110_M021.xls.gz	2008-03-08	GEO	2009	Confirmed	Yes	GSM326110
ftp://ftp.ncbi.nlm.nih.gov:21/geo/samples/GSM326nnn/GSM326111/suppl/GSM326111_I018.xls.gz	2008-03-08	GEO	2009	Confirmed	Yes	GSM326111
ftp://ftp.ncbi.nlm.nih.gov:21/geo/samples/GSM326nnn/GSM326112/suppl/GSM326112_H002.xls.gz	2008-03-08	GEO	2009	Confirmed	Yes	GSM326112
ftp://ftp.ncbi.nlm.nih.gov:21/geo/samples/GSM326nnn/GSM326113/suppl/GSM326113_DM008.xls.gz	2008-03-08	GEO	2009	Confirmed	Yes	GSM326113
ftp://ftp.ncbi.nlm.nih.gov:21/geo/samples/GSM326nnn/GSM326114/suppl/GSM326114_M026.xls.gz	2008-03-08	GEO	2009	Confirmed	Yes	GSM326114
ftp://ftp.ncbi.nlm.nih.gov:21/geo/samples/GSM326nnn/GSM326115/suppl/GSM326115_M027.xls.gz	2008-03-08	GEO	2009	Confirmed	Yes	GSM326115
ftp://ftp.ncbi.nlm.nih.gov:21/geo/samples/GSM326nnn/GSM326116/suppl/GSM326116_I024.xls.gz	2008-03-08	GEO	2009	Confirmed	Yes	GSM326116
ftp://ftp.ncbi.nlm.nih.gov:21/geo/samples/GSM326nnn/GSM326117/suppl/GSM326117_I025.xls.gz	2008-03-08	GEO	2009	Confirmed	Yes	GSM326117
ftp://ftp.ncbi.nlm.nih.gov:21/geo/samples/GSM326nnn/GSM326118/suppl/GSM326118_I026.xls.gz	2008-03-08	GEO	2009	Confirmed	Yes	GSM326118
ftp://ftp.ncbi.nlm.nih.gov:21/geo/samples/GSM326nnn/GSM326119/suppl/GSM326119_H004.xls.gz	2008-03-08	GEO	2009	Confirmed	Yes	GSM326119
ftp://ftp.ncbi.nlm.nih.gov:21/geo/samples/GSM326nnn/GSM326120/suppl/GSM326120_M028.xls.gz	2008-03-08	GEO	2009	Confirmed	Yes	GSM326120
ftp://ftp.ncbi.nlm.nih.gov:21/geo/samples/GSM326nnn/GSM326121/suppl/GSM326121_M029.xls.gz	2008-03-08	GEO	2009	Confirmed	Yes	GSM326121
ftp://ftp.ncbi.nlm.nih.gov:21/geo/samples/GSM326nnn/GSM326122/suppl/GSM326122_M030.xls.gz	2008-03-08	GEO	2009	Confirmed	Yes	GSM326122
ftp://ftp.ncbi.nlm.nih.gov:21/geo/samples/GSM326nnn/GSM326161/suppl/GSM326161_I001.xls.gz	2008-03-08	GEO	2009	Confirmed	Yes	GSM326161
ftp://ftp.ncbi.nlm.nih.gov:21/geo/samples/GSM326nnn/GSM326162/suppl/GSM326162_I002.xls.gz	2008-03-08	GEO	2009	Confirmed	Yes	GSM326162
ftp://ftp.ncbi.nlm.nih.gov:21/geo/samples/GSM326nnn/GSM326163/suppl/GSM326163_M001.xls.gz	2008-03-08	GEO	2009	Confirmed	Yes	GSM326163
ftp://ftp.ncbi.nlm.nih.gov:21/geo/samples/GSM326nnn/GSM326164/suppl/GSM326164_M002.xls.gz	2008-03-08	GEO	2009	Confirmed	Yes	GSM326164
ftp://ftp.ncbi.nlm.nih.gov:21/geo/samples/GSM326nnn/GSM326165/suppl/GSM326165_R001.xls.gz	2008-03-08	GEO	2009	Confirmed	Yes	GSM326165
ftp://ftp.ncbi.nlm.nih.gov:21/geo/samples/GSM326nnn/GSM326166/suppl/GSM326166_M003.xls.gz	2008-03-08	GEO	2009	Confirmed	Yes	GSM326166
ftp://ftp.ncbi.nlm.nih.gov:21/geo/samples/GSM326nnn/GSM326167/suppl/GSM326167_DM002.xls.gz	2008-03-08	GEO	2009	Confirmed	Yes	GSM326167
ftp://ftp.ncbi.nlm.nih.gov:21/geo/samples/GSM326nnn/GSM326168/suppl/GSM326168_I004.xls.gz	2008-03-08	GEO	2009	Confirmed	Yes	GSM326168
ftp://ftp.ncbi.nlm.nih.gov:21/geo/samples/GSM326nnn/GSM326169/suppl/GSM326169_DM003.xls.gz	2008-03-08	GEO	2009	Confirmed	Yes	GSM326169
ftp://ftp.ncbi.nlm.nih.gov:21/geo/samples/GSM326nnn/GSM326170/suppl/GSM326170_I006.xls.gz	2008-03-08	GEO	2009	Confirmed	Yes	GSM326170
ftp://ftp.ncbi.nlm.nih.gov:21/geo/samples/GSM326nnn/GSM326171/suppl/GSM326171_I007.xls.gz	2008-03-08	GEO	2009	Confirmed	Yes	GSM326171
ftp://ftp.ncbi.nlm.nih.gov:21/geo/samples/GSM326nnn/GSM326172/suppl/GSM326172_M006.xls.gz	2008-03-08	GEO	2009	Confirmed	Yes	GSM326172
ftp://ftp.ncbi.nlm.nih.gov:21/geo/samples/GSM326nnn/GSM326173/suppl/GSM326173_M007.xls.gz	2008-03-08	GEO	2009	Confirmed	Yes	GSM326173
ftp://ftp.ncbi.nlm.nih.gov:21/geo/samples/GSM326nnn/GSM326174/suppl/GSM326174_R003.xls.gz	2008-03-08	GEO	2009	Confirmed	Yes	GSM326174
ftp://ftp.ncbi.nlm.nih.gov:21/geo/samples/GSM326nnn/GSM326175/suppl/GSM326175_DM004.xls.gz	2008-03-08	GEO	2009	Confirmed	Yes	GSM326175
ftp://ftp.ncbi.nlm.nih.gov:21/geo/samples/GSM326nnn/GSM326176/suppl/GSM326176_I008.xls.gz	2008-03-08	GEO	2009	Confirmed	Yes	GSM326176
ftp://ftp.ncbi.nlm.nih.gov:21/geo/samples/GSM326nnn/GSM326177/suppl/GSM326177_M008.xls.gz	2008-03-08	GEO	2009	Confirmed	Yes	GSM326177
ftp://ftp.ncbi.nlm.nih.gov:21/geo/samples/GSM326nnn/GSM326178/suppl/GSM326178_I009.xls.gz	2008-03-08	GEO	2009	Confirmed	Yes	GSM326178
ftp://ftp.ncbi.nlm.nih.gov:21/geo/samples/GSM326nnn/GSM326179/suppl/GSM326179_M009.xls.gz	2008-03-08	GEO	2009	Confirmed	Yes	GSM326179
ftp://ftp.ncbi.nlm.nih.gov:21/geo/samples/GSM326nnn/GSM326180/suppl/GSM326180_M010.xls.gz	2008-03-08	GEO	2009	Confirmed	Yes	GSM326180
ftp://ftp.ncbi.nlm.nih.gov:21/geo/samples/GSM326nnn/GSM326181/suppl/GSM326181_I010.xls.gz	2008-03-08	GEO	2009	Confirmed	Yes	GSM326181
ftp://ftp.ncbi.nlm.nih.gov:21/geo/samples/GSM326nnn/GSM326182/suppl/GSM326182_I011.xls.gz	2008-03-08	GEO	2009	Confirmed	Yes	GSM326182
ftp://ftp.ncbi.nlm.nih.gov:21/geo/samples/GSM326nnn/GSM326183/suppl/GSM326183_R004.xls.gz	2008-03-08	GEO	2009	Confirmed	Yes	GSM326183
ftp://ftp.ncbi.nlm.nih.gov:21/geo/samples/GSM326nnn/GSM326184/suppl/GSM326184_M012.xls.gz	2008-03-08	GEO	2009	Confirmed	Yes	GSM326184
ftp://ftp.ncbi.nlm.nih.gov:21/geo/samples/GSM326nnn/GSM326185/suppl/GSM326185_I012.xls.gz	2008-03-08	GEO	2009	Confirmed	Yes	GSM326185
ftp://ftp.ncbi.nlm.nih.gov:21/geo/samples/GSM326nnn/GSM326186/suppl/GSM326186_I013.xls.gz	2008-03-08	GEO	2009	Confirmed	Yes	GSM326186
ftp://ftp.ncbi.nlm.nih.gov:21/geo/samples/GSM326nnn/GSM326187/suppl/GSM326187_DM005.xls.gz	2008-03-08	GEO	2009	Confirmed	Yes	GSM326187
ftp://ftp.ncbi.nlm.nih.gov:21/geo/samples/GSM326nnn/GSM326188/suppl/GSM326188_R005.xls.gz	2008-03-08	GEO	2009	Confirmed	Yes	GSM326188
ftp://ftp.ncbi.nlm.nih.gov:21/geo/samples/GSM326nnn/GSM326189/suppl/GSM326189_DM006.xls.gz	2008-03-08	GEO	2009	Confirmed	Yes	GSM326189
ftp://ftp.ncbi.nlm.nih.gov:21/geo/samples/GSM326nnn/GSM326190/suppl/GSM326190_R006.xls.gz	2008-03-08	GEO	2009	Confirmed	Yes	GSM326190
ftp://ftp.ncbi.nlm.nih.gov:21/geo/samples/GSM326nnn/GSM326191/suppl/GSM326191_M014.xls.gz	2008-03-08	GEO	2009	Confirmed	Yes	GSM326191
ftp://ftp.ncbi.nlm.nih.gov:21/geo/samples/GSM326nnn/GSM326192/suppl/GSM326192_M015.xls.gz	2008-03-08	GEO	2009	Confirmed	Yes	GSM326192
ftp://ftp.ncbi.nlm.nih.gov:21/geo/samples/GSM326nnn/GSM326193/suppl/GSM326193_I014.xls.gz	2008-03-08	GEO	2009	Confirmed	Yes	GSM326193
ftp://ftp.ncbi.nlm.nih.gov:21/geo/samples/GSM326nnn/GSM326194/suppl/GSM326194_I015.xls.gz	2008-03-08	GEO	2009	Confirmed	Yes	GSM326194
ftp://ftp.ncbi.nlm.nih.gov:21/geo/samples/GSM559nnn/GSM559650/suppl/GSM559650.xls.gz	2016-09-11	GEO	2010	Confirmed	Yes	GSM559650
ftp://ftp.ncbi.nlm.nih.gov:21/geo/samples/GSM559nnn/GSM559651/suppl/GSM559651.xls.gz	2016-09-11	GEO	2010	Confirmed	Yes	GSM559651
